# Supplementary material for: Analysis of multiple gene co-expression networks to discover interactions favoring CFTR biogenesis and ΔF508-CFTR rescue
Source: BMC Med Genomics. 2021 Oct 30;14:258. doi: 10.1186/s12920-021-01106-7 (PMC8557508; doi:10.1186/s12920-021-01106-7)
Supplement: Supplementary file 1 — Additional file 1. Table S1. Summary of differentially expressed genes across conditions in CFBE cells. Summary of up- and down-regulated differentially expressed genes in conditions vs. controls. Table S2. Differentially expressed genes in the miR-138/SIN3A condition. List of differentially expressed genes in the miR-138/SIN3A conditions vs. scrambled siRNA control. Table S3. Differentially expressed genes in the NEDD8/SYVN1 condition. List of differentially expressed genes in the NEDD8/SYVN1 conditions vs. scrambled siRNA control. Table S4. Differentially expressed genes in the temperature condition. List of differentially expressed genes in the temperature conditions vs. 37°C control. Table S5. CFTR interactome used as seed nodes. List of CFTR effectors and interactors used as seed nodes in the M-module analysis. Table S6. DsiRNA and primer sequences. List of siRNA and primer sequences used in the functional knockdown experiments to test for CFTR rescue. Table S7. Untested non-seed module genes. List of genes resulting from the M-module analysis that have not been previously tested or linked to CFTR. Table S8. Top 50 predicted gene ontology biological processes for CHURC1. List of biological processes associated with CHURC1 according to the ARChS4 software. Table S9. Top 50 predicted gene ontology biological processes for RPL15. List of biological processes associated with RPL15 according to the ARChS4 software. Table S10. Top 50 predicted gene ontology biological processes for GZF1. List of biological processes associated with GZF1 according to the ARChS4 software. Figure S1. Schematic showing intersection of differentially expressed genes across conditions. Controls and conditions are described in Table 1. Up arrows indicate up-regulated genes; down arrows indicate down-regulated genes. Significance is defined as FDR < 0.05. Figure S2. Representative transepithelial current tracings demonstrating the effects of individual gene knockdown on CFTR-dependent chlori [file 12920_2021_1106_MOESM1_ESM.xlsx]

## Sheet: Table S1
Table S1. Summary of differentially expressed genes across conditions in CFBE cells.
Comparison	# of DEGs (FDR<0.05)	Up-regulated	Down-regulated
miR-136/SIN3A vs. control	847	440	407
NEDD8/SYVN1 vs. control	447	279	168
Temperature vs. control	4619	2199	2420

## Sheet: Table S2
Table S2. Differentially expressed genes in the miR-138/SIN3A condition.
Genes	logFC	p-values	FDR
AMMECR1	-0.751234	7.48945e-09	0.00025915
ILDR1	-0.678015	2.25367e-08	0.000389907
RCAN1	0.64181	5.10147e-08	0.000574284
SLC2A10	-0.706425	6.96243e-08	0.000574284
HS.40289	-0.578605	9.78592e-08	0.000574284
UPK1A	-0.634986	9.95811e-08	0.000574284
LHPP	-0.628311	1.48568e-07	0.000734395
MUC1	-0.544401	3.00226e-07	0.00125934
HERPUD1	0.54575	3.27554e-07	0.00125934
IL8	0.616562	3.76542e-07	0.00130291
PHLPP2	0.549413	4.38933e-07	0.00138072
SPAG4	-0.640757	7.59648e-07	0.00205443
ADAM19	0.464338	8.03743e-07	0.00205443
PDIK1L	-0.542284	8.31222e-07	0.00205443
ZNF534	0.918116	8.99186e-07	0.00207424
HBEGF	0.586872	9.83213e-07	0.00212632
LOC651293	0.697536	1.31858e-06	0.00254468
DPH2	0.498797	1.32375e-06	0.00254468
LOC100132752	0.590897	1.48391e-06	0.00269614
SPRY1	-0.412617	1.58553e-06	0.00269614
MYO1A	0.519611	1.72521e-06	0.00269614
GPER	-0.634039	1.75975e-06	0.00269614
LOC650341	0.587558	1.79213e-06	0.00269614
GPR162	-0.468815	2.19805e-06	0.00303527
PPP1R3C	-0.622659	2.22133e-06	0.00303527
ZNF259	0.5084	2.28071e-06	0.00303527
C2CD2	0.460383	2.37689e-06	0.00304338
ADAP1	0.506326	2.46271e-06	0.00304338
LOC650853	-0.627803	2.63915e-06	0.00314896
HS.543899	-0.632604	3.21449e-06	0.00344551
PPFIA4	-0.750691	3.21486e-06	0.00344551
SOX10	0.576982	3.26503e-06	0.00344551
PROM2	-0.639745	3.28599e-06	0.00344551
CLCNKA	-0.554343	3.72145e-06	0.00378734
LOC100134292	0.634283	3.85572e-06	0.00381187
TXNRD1	0.407693	4.32355e-06	0.00415565
IL24	0.497117	4.44416e-06	0.00415613
ANKRD52	0.714024	4.79376e-06	0.00419246
HSPA6	0.592809	4.81996e-06	0.00419246
ADCY5	-0.543904	4.9667e-06	0.00419246
ERO1LB	0.431069	5.08066e-06	0.00419246
LOC653472	-0.423664	5.13281e-06	0.00419246
MAP2K4	0.398902	5.20999e-06	0.00419246
ZRSR2	0.451039	5.52115e-06	0.00421973
HSPC111	0.537069	5.87819e-06	0.00421973
NOP16	0.400151	6.01409e-06	0.00421973
ZNF583	0.427896	6.08456e-06	0.00421973
RFX7	-0.654571	6.16244e-06	0.00421973
TRMT2B	-0.439855	6.3644e-06	0.00421973
AQP12B	-0.605718	6.38384e-06	0.00421973
ZNF358	-0.441228	6.40029e-06	0.00421973
WDR19	0.395383	6.43488e-06	0.00421973
HS.291319	-0.482517	6.46338e-06	0.00421973
SPATA20	-0.383334	6.71188e-06	0.00430082
HS.294603	-0.465255	6.95753e-06	0.00437717
SLC3A2	0.745675	7.18073e-06	0.00443692
ZNF805	0.419575	7.41256e-06	0.00449981
CFHR2	-0.401491	7.54741e-06	0.00450268
LOC284276	-0.615233	8.82537e-06	0.00517586
LOC100128916	0.529485	9.37439e-06	0.00540621
LOC645378	0.6175	1.02363e-05	0.00577978
LOC791120	-0.464872	1.03562e-05	0.00577978
FLJ42291	-0.48354	1.06084e-05	0.00582654
PKP1	-0.361468	1.08341e-05	0.00585755
LOC650781	-0.543734	1.10849e-05	0.00588921
ZHX1	0.369815	1.13717e-05	0.00588921
ATF3	0.393221	1.14033e-05	0.00588921
LOC654113	0.760154	1.17065e-05	0.00594066
HS.560290	-0.541741	1.18463e-05	0.00594066
NFE2	-0.433805	1.32047e-05	0.00643657
LOC440550	-0.436603	1.35449e-05	0.00643657
KIAA0363	-0.484471	1.35673e-05	0.00643657
LOC100129297	-0.422813	1.35793e-05	0.00643657
LOC653588	0.502461	1.43859e-05	0.00672676
MXRA5	-0.600121	1.61215e-05	0.00734526
PEX11G	-0.430151	1.64355e-05	0.00734526
STRADA	-0.353988	1.65374e-05	0.00734526
MIR514-2	0.703607	1.65577e-05	0.00734526
ZNF57	0.423168	1.73882e-05	0.00753534
PTGS2	0.517508	1.74217e-05	0.00753534
TMEM87B	0.396252	1.8365e-05	0.00784524
CD37	0.419969	1.91287e-05	0.00806393
SLC46A3	0.33564	1.94854e-05	0.00806393
TUBG2	-0.362493	1.9678e-05	0.00806393
MIR30C1	0.426817	1.98091e-05	0.00806393
TRMT12	0.365994	2.02297e-05	0.00812923
HCP5	-0.424024	2.04599e-05	0.00812923
LOC652286	-0.587406	2.06743e-05	0.00812923
NPC1	0.336217	2.13115e-05	0.00820048
M160	-0.478969	2.19593e-05	0.00820048
ZNF202	0.494492	2.20926e-05	0.00820048
LOC388796	0.361002	2.21477e-05	0.00820048
HN1L	-0.420198	2.21835e-05	0.00820048
MARS2	0.378827	2.22775e-05	0.00820048
PPT2	0.446215	2.2525e-05	0.00820432
VDR	0.347955	2.31694e-05	0.0083511
BAT2D1	-0.508781	2.40349e-05	0.00844649
PKD1P1	-0.60062	2.41217e-05	0.00844649
FRAT2	0.36407	2.44375e-05	0.00844649
C14ORF23	0.77608	2.46385e-05	0.00844649
RBM12B	-0.390013	2.47986e-05	0.00844649
CYB561	0.411684	2.5043e-05	0.00844649
HS.492187	-0.394748	2.5183e-05	0.00844649
WIPI1	0.388382	2.53868e-05	0.00844649
SPOCD1	-0.431031	2.60646e-05	0.0085894
PPP1R15A	0.376721	2.7327e-05	0.00884479
CA10	-0.473967	2.75988e-05	0.00884479
STEAP4	-0.469855	2.76206e-05	0.00884479
LOC390834	0.36051	2.79911e-05	0.00884479
MFSD3	-0.327842	2.81177e-05	0.00884479
CD163L1	-0.402174	2.96316e-05	0.00923704
USP18	-0.34911	3.0062e-05	0.00924235
RDH10	0.520833	3.01828e-05	0.00924235
LOC391033	-0.619345	3.1403e-05	0.00952536
THBS3	-0.33393	3.16576e-05	0.00952536
STIM1	0.486473	3.26001e-05	0.00960208
FAM113B	-0.455229	3.26419e-05	0.00960208
LOC442366	0.40262	3.27451e-05	0.00960208
EGLN1	-0.365396	3.39672e-05	0.0098742
OR5M9	0.491605	3.42438e-05	0.0098742
SNORD34	0.333492	3.48725e-05	0.00997239
WDR27	-0.407534	3.56361e-05	0.0100597
QPRT	-0.408882	3.57592e-05	0.0100597
C14ORF93	-0.386486	3.60767e-05	0.0100671
IRAK2	0.417925	3.65465e-05	0.0101167
C4ORF34	-0.358778	3.72387e-05	0.0101665
LOC729378	-0.550227	3.76039e-05	0.0101665
FGD3	-0.528899	3.7608e-05	0.0101665
CXORF45	-0.337456	3.82389e-05	0.0102569
GPR175	0.320308	3.91181e-05	0.010412
DNAJB1	0.347735	3.9429e-05	0.0104147
COL4A4	0.574189	4.0274e-05	0.0105161
TBX15	-0.782683	4.04208e-05	0.0105161
COL16A1	-0.302604	4.18693e-05	0.0108116
JOSD1	-0.391744	4.25626e-05	0.0109093
UFD1L	0.395894	4.39411e-05	0.0111278
LOC652593	-0.883254	4.40583e-05	0.0111278
BCKDHA	-0.397744	4.51168e-05	0.0113126
TMEM62	0.359689	4.7144e-05	0.0117358
ACAP2	0.452833	4.82816e-05	0.0119331
LOC727765	-0.369557	4.91177e-05	0.0120156
METT10D	0.391033	4.93096e-05	0.0120156
RCN2	-0.309246	5.01387e-05	0.0121322
SERP1	0.400533	5.11509e-05	0.0121844
LOC613266	-0.420881	5.12014e-05	0.0121844
KLHL22	-0.37816	5.14109e-05	0.0121844
ASZ1	0.425535	5.17995e-05	0.012193
C20ORF199	0.324524	5.25384e-05	0.0122348
WDR21A	0.381439	5.26844e-05	0.0122348
TMEM132E	0.633236	5.39142e-05	0.0124369
PRSS42	-0.375142	5.51488e-05	0.0125521
LOC100127923	0.750843	5.53009e-05	0.0125521
LOC441768	0.352976	5.55018e-05	0.0125521
BEND5	-0.511521	5.73784e-05	0.0128922
GPATCH4	0.359754	5.80642e-05	0.0129622
LHFPL2	0.335323	6.01625e-05	0.013294
KIF3B	0.306009	6.11343e-05	0.013294
EBNA1BP2	0.286999	6.14265e-05	0.013294
NDRG1	-0.36858	6.18695e-05	0.013294
LOC402066	-0.539737	6.20941e-05	0.013294
PPP2R1B	0.344393	6.21604e-05	0.013294
LOC647108	-0.38706	6.22401e-05	0.013294
LOC654244	0.411834	6.29308e-05	0.0133591
CHST10	-0.411801	6.33794e-05	0.0133723
LOC645172	0.463348	6.3807e-05	0.0133809
LOC100131091	0.476207	6.5066e-05	0.0135128
LOC652156	0.412433	6.52397e-05	0.0135128
CDK3	0.436606	6.56073e-05	0.0135128
TMEM182	-0.573391	6.63133e-05	0.0135774
C18ORF8	0.316665	6.86642e-05	0.0137663
TMEM91	-0.351106	6.88566e-05	0.0137663
HS.539563	0.347322	6.90622e-05	0.0137663
OR7C1	0.373239	6.92779e-05	0.0137663
HS.150800	0.510015	6.96171e-05	0.0137663
CCDC86	0.334437	6.96233e-05	0.0137663
LOC100130549	-0.467614	7.1728e-05	0.0140108
SNHG12	0.440103	7.20135e-05	0.0140108
RAGE	0.422968	7.20743e-05	0.0140108
HS.552082	0.389907	7.36248e-05	0.0142322
DMRTA2	0.429343	7.49067e-05	0.0143996
PSD4	-0.473018	7.64692e-05	0.0146167
DNAJC3	0.390339	7.70298e-05	0.0146167
TMEM45A	-0.667602	7.73037e-05	0.0146167
C7ORF63	0.437881	7.90648e-05	0.0147607
SIGLEC8	0.768132	7.92199e-05	0.0147607
ZNF503	0.321162	7.94346e-05	0.0147607
KRT15	-0.502457	7.99863e-05	0.0147607
LRIG1	0.3639	8.01981e-05	0.0147607
TMCC3	0.466047	8.20112e-05	0.0149164
HS.558031	0.516456	8.20712e-05	0.0149164
DHDH	-0.441545	8.23373e-05	0.0149164
COL4A1	0.33977	8.43056e-05	0.0151934
CDC25A	0.478853	8.65376e-05	0.0155149
TMEM120A	0.379086	8.84407e-05	0.0157744
HLA-DMA	-0.424074	8.984e-05	0.0159418
LOC390806	-0.387619	9.29415e-05	0.0163371
POLR1C	0.302678	9.30121e-05	0.0163371
C20ORF100	-0.427123	9.4662e-05	0.0165429
RNASE7	-0.337403	9.57795e-05	0.016555
HS.542846	-0.533555	9.60163e-05	0.016555
RPS6KA2	0.290319	9.61665e-05	0.016555
FAM91A1	0.303794	9.71052e-05	0.01656
ATXN7L3	0.383747	9.74278e-05	0.01656
IFI27L2	-0.396238	9.76755e-05	0.01656
LOC284023	-0.440436	9.83505e-05	0.01656
CCDC37	0.452812	9.90916e-05	0.01656
HS.580053	0.580637	9.93681e-05	0.01656
HS.447508	0.41002	9.95712e-05	0.01656
LOC339192	-0.331546	0.000100251	0.01656
MIR27B	0.445505	0.000101573	0.01656
VASH2	-0.408055	0.000101687	0.01656
C1ORF116	-0.31244	0.00010227	0.01656
LOC100131061	-0.340429	0.000102375	0.01656
LTV1	0.308767	0.000102417	0.01656
HOXA11AS	-0.340326	0.000103331	0.0166301
DDX60L	-0.301179	0.000104109	0.0166706
LOC649095	0.523758	0.000104688	0.0166706
SERPINA5	-0.458167	0.000105028	0.0166706
PPPDE2	0.298783	0.000106128	0.0167072
ZNF862	0.382733	0.000106225	0.0167072
OR7D2	1.00173	0.000106799	0.0167216
AKR7L	-0.584221	0.000107635	0.0167382
MUC15	0.55503	0.000107873	0.0167382
ARSJ	-0.405723	0.000108693	0.0167902
WDR26	-0.395688	0.000111659	0.0171717
SLC38A4	0.387714	0.000113031	0.0173057
FOXD4L1	0.390155	0.000114548	0.0174607
HS.447703	-0.349507	0.000115213	0.0174764
TMEM22	0.315207	0.000115814	0.0174764
GAN	0.358301	0.000116208	0.0174764
CEP120	0.518335	0.000116671	0.0174764
MATK	-0.334389	0.00011896	0.0177424
PNKD	0.317064	0.000122166	0.0181425
AMOT	-0.331769	0.000122922	0.0181578
GSTM2	-0.386536	0.000123564	0.0181578
HS.551847	-0.315766	0.000124611	0.0181578
STX19	-0.585011	0.00012469	0.0181578
CDY1	0.320901	0.000125006	0.0181578
HES2	-0.435261	0.000125418	0.0181578
MARVELD1	-0.446517	0.000127477	0.018379
LOC646992	-0.597473	0.000128042	0.0183839
DCAF7	0.288385	0.000129682	0.0185424
SPHK1	0.345357	0.000130824	0.0186287
CARS	0.315215	0.000132337	0.0187006
LOC344593	0.422262	0.00013241	0.0187006
RANBP6	0.325847	0.000133675	0.0187354
HS.130036	-0.379284	0.000133739	0.0187354
LOC647678	-0.678075	0.000135551	0.0187899
TMSB15A	-0.315127	0.000136341	0.0187899
FER1L4	-0.53444	0.000136399	0.0187899
MPZL1	0.381959	0.000136945	0.0187899
C2ORF51	-0.481703	0.000137097	0.0187899
PIGN	0.27059	0.000137386	0.0187899
UROS	-0.271064	0.000139066	0.0189448
RAD21	-0.281796	0.000140944	0.0190549
NFKBIB	0.388881	0.000140976	0.0190549
TAF1D	0.326986	0.000142396	0.019172
FLJ38717	-0.447056	0.000144664	0.0194018
KTI12	0.323504	0.000148768	0.0198751
LOC647584	-0.882746	0.000151088	0.0201075
OXCT2	-0.470639	0.000155728	0.0205704
BNIP3	-0.31771	0.000155755	0.0205704
LOC646892	0.372586	0.000156735	0.0206211
HS.565244	-0.435711	0.000159353	0.0208861
CLEC12B	0.433971	0.00016056	0.0209106
LOC729856	0.439951	0.000160748	0.0209106
ENTPD6	0.355475	0.000166118	0.0213528
EPHA2	0.441643	0.000166606	0.0213528
SLC6A15	0.361893	0.000167289	0.0213528
LOC649318	-0.467055	0.000168378	0.0213528
LGI4	0.366655	0.000168413	0.0213528
SBNO1	0.314636	0.000168427	0.0213528
HS.538074	-0.476839	0.000168468	0.0213528
LOC727922	-0.344833	0.000170207	0.0214945
PSMC3IP	0.29857	0.000174679	0.0219337
SPC24	-0.321278	0.000174953	0.0219337
ACOT11	-0.416698	0.000177045	0.0220951
PHYH	-0.268018	0.000177661	0.0220951
TRPM6	0.5903	0.000178643	0.0220951
AGBL4	0.53402	0.000178794	0.0220951
C12ORF49	0.35656	0.000179977	0.0221622
FLJ10781	-0.445443	0.000182838	0.0223363
CASP1	-0.28963	0.000183066	0.0223363
ATG16L1	0.278898	0.000183328	0.0223363
HS.129392	-0.431769	0.000184657	0.0224193
AEN	0.458934	0.000185807	0.02248
SP140	0.279469	0.000188379	0.0227015
HS.561205	-0.482831	0.00018956	0.0227015
ECEL1	-0.402534	0.000189606	0.0227015
SELS	0.379638	0.000191716	0.022875
ZDHHC14	0.370654	0.000196625	0.0233801
LOC400347	0.449495	0.000199618	0.0236547
ZFYVE16	-0.296602	0.000201264	0.0237017
SNORD93	-0.333222	0.000201384	0.0237017
LOC644883	0.840872	0.000204239	0.0238555
PIF1	-0.418104	0.000204297	0.0238555
LOC730200	0.398088	0.000204759	0.0238555
CEP192	-0.258711	0.000207433	0.0240024
LOC100130850	0.337618	0.000208243	0.0240024
FAM174A	0.377331	0.000208794	0.0240024
FLJ14712	-0.343066	0.000208795	0.0240024
LOC100130604	-0.348912	0.000209697	0.0240153
LOC652077	0.41191	0.000210295	0.0240153
HS.576633	-0.339804	0.000211438	0.0240664
LYPLAL1	-0.285244	0.000212599	0.0241192
LOC642626	0.381014	0.000219322	0.0248005
HHIPL1	-0.58179	0.000220453	0.0248473
SLC7A5	0.299833	0.000222413	0.0248647
GTF3C4	0.437443	0.000223326	0.0248647
HDAC6	-0.348742	0.000223917	0.0248647
ARHGDIA	0.378739	0.00022431	0.0248647
ARG2	0.382391	0.000225104	0.0248647
LOC729142	-0.381846	0.000225998	0.0248647
ICK	-0.349564	0.000226316	0.0248647
MAP3K13	-0.314064	0.000226356	0.0248647
LOC81691	-0.35671	0.000229053	0.0249957
ZSCAN18	-0.263028	0.000229399	0.0249957
IPO4	0.301605	0.00023072	0.0249957
POLR2A	-0.270387	0.000231483	0.0249957
VEGFC	0.428998	0.000231705	0.0249957
LOC728295	0.534946	0.000232161	0.0249957
TMPRSS3	-0.309481	0.000233254	0.0249957
NUP98	0.320491	0.000233882	0.0249957
ZNF267	-0.405924	0.00023405	0.0249957
C4ORF49	-0.282377	0.000236963	0.0251984
FICD	0.319446	0.000239356	0.0251984
THAP3	0.65708	0.000239377	0.0251984
FGF11	-0.465138	0.000240995	0.0251984
MMP11	-0.467182	0.000242338	0.0251984
LOC648570	-0.550329	0.000244263	0.0251984
CENPV	-0.276841	0.000244928	0.0251984
DDIT3	0.534744	0.000245127	0.0251984
SESN2	0.707654	0.000245299	0.0251984
MGC42367	-0.282745	0.000245524	0.0251984
TIMM44	0.276346	0.000245767	0.0251984
PLEKHA6	-0.386513	0.000246922	0.0251984
CRNKL1	0.384478	0.000247293	0.0251984
ISG20L1	0.313799	0.000247443	0.0251984
C14ORF159	-0.318943	0.000248191	0.0251984
OR52J3	-0.423304	0.000248361	0.0251984
LOC100133551	-0.390881	0.000249034	0.0251984
LOC642265	0.367378	0.000249056	0.0251984
OR6C6	0.561302	0.000252028	0.0254247
SGK196	0.481723	0.000256071	0.0257039
ANKMY1	-0.346797	0.000257411	0.0257039
SLC39A6	0.27444	0.000257621	0.0257039
LOC646019	-0.549826	0.000258678	0.0257039
REG1A	-0.408853	0.00025968	0.0257039
CRABP2	-0.489125	0.000259943	0.0257039
FLJ25404	-0.29533	0.000259996	0.0257039
C14ORF78	-0.343682	0.000265624	0.0261855
LOC728026	-0.322897	0.000268571	0.0263736
LOC100133904	0.524663	0.000269057	0.0263736
PPAT	0.305549	0.000276975	0.0270634
RFPL4A	0.294909	0.000277658	0.0270634
HS.143245	0.59897	0.000278968	0.0271147
HS.195035	0.261022	0.00028063	0.0271999
SKP2	-0.277934	0.000281741	0.0272302
BRMS1L	0.25381	0.000283273	0.0272302
CXCR4	-0.253827	0.000283303	0.0272302
LOC650006	0.438453	0.000284791	0.0272689
LOC646156	-0.59308	0.000285282	0.0272689
NOS3	-0.410304	0.000288975	0.0274203
C1RL	-0.370833	0.00029108	0.0274203
GALNTL1	-0.291369	0.000292225	0.0274203
HS.531457	0.352442	0.000292237	0.0274203
GOLGA7B	0.392497	0.000293724	0.0274203
MAOA	0.234552	0.000294471	0.0274203
UBAP2L	-0.435768	0.000294475	0.0274203
C10ORF116	-0.39231	0.000294514	0.0274203
LOC440334	-0.574575	0.000294682	0.0274203
TP53	-0.38151	0.000294791	0.0274203
CCDC104	0.363252	0.000296926	0.0275448
STX3	0.307143	0.000298129	0.0275826
YPEL2	0.334162	0.00030201	0.027867
HS.580451	0.736841	0.000304217	0.0279961
ZNF222	0.310402	0.000307489	0.0282204
MB	-0.263758	0.000308287	0.0282204
SLC13A5	-0.296533	0.000311786	0.0283462
C14ORF126	0.297354	0.000312097	0.0283462
HS.567469	-0.43591	0.000312118	0.0283462
HEG1	0.242727	0.000314322	0.0283741
GPR52	-0.4188	0.000314848	0.0283741
LOC441032	0.477038	0.000314885	0.0283741
PDZD2	0.287085	0.000316427	0.028406
SDK1	0.272575	0.000317595	0.028406
PRR20C	-0.416397	0.000317821	0.028406
REL	0.390605	0.000319216	0.028406
TCP11L1	-0.344105	0.000320529	0.028406
CEACAM1	-0.2722	0.000321562	0.028406
FHOD3	0.425477	0.00032157	0.028406
LOC646183	-0.391827	0.000321807	0.028406
ZNF323	-0.337133	0.000323793	0.0284221
TERF2IP	0.346514	0.000323806	0.0284221
NBL1	0.251798	0.000324453	0.0284221
HIST1H4L	0.662503	0.000327296	0.0285987
MCMDC1	-0.557763	0.00032818	0.0286037
DGCR14	0.388886	0.000330027	0.0286209
C6ORF114	0.521768	0.000330854	0.0286209
LOC391592	0.339641	0.000331898	0.0286209
ZBTB34	0.397775	0.000331981	0.0286209
TMEM75	0.984253	0.000332513	0.0286209
GPNMB	-0.45261	0.000334574	0.0286987
PARN	-0.368337	0.000335353	0.0286987
HS.566225	0.335728	0.000336116	0.0286987
LOC648733	-0.415649	0.000337236	0.0286987
RARRES3	-0.248776	0.000337564	0.0286987
PTPRR	-0.373556	0.000339661	0.0287932
HS.566420	0.406637	0.000342156	0.0287932
LRRC19	0.505345	0.00034274	0.0287932
BYSL	0.297147	0.00034321	0.0287932
TPRG1L	0.40656	0.000343992	0.0287932
ENTPD7	0.472578	0.00034449	0.0287932
BEX1	-0.331153	0.000345546	0.0287932
SNORD12C	-0.355566	0.000346094	0.0287932
LOC730173	-0.351971	0.000346667	0.0287932
LOC642018	-0.542769	0.000346996	0.0287932
HS.430851	0.270969	0.00034944	0.0288866
C14ORF132	-0.400153	0.000349792	0.0288866
ADAM7	0.326765	0.000351698	0.028919
KIAA0020	0.288118	0.000351952	0.028919
RGL3	-0.481594	0.000353548	0.028919
PPP1R12C	0.270589	0.000353743	0.028919
LOC653241	-0.577687	0.000354465	0.028919
HS.443436	-0.473475	0.000355199	0.028919
TACC1	0.233462	0.000357734	0.0290571
CDKN2B	-0.26915	0.000360104	0.0291361
SERPINA6	0.822626	0.000360391	0.0291361
C19ORF39	-0.4749	0.00036249	0.0292374
NKIRAS1	0.333463	0.000365657	0.0294244
PISD	0.527171	0.000367618	0.0294531
LOC729057	0.307257	0.000367804	0.0294531
AMPD1	0.353379	0.000368568	0.0294531
FAM18B	0.357365	0.000369699	0.0294754
CNFN	-0.272999	0.000370885	0.0294862
MIR10B	0.405385	0.000371548	0.0294862
LOC728254	-0.545013	0.000373219	0.0294862
FLJ23152	-0.408383	0.000373243	0.0294862
C7ORF68	-0.54762	0.00037525	0.0295772
HS.574099	-0.342053	0.000377099	0.0296554
MGC15885	-0.652188	0.000378295	0.029682
ZNF786	-0.294312	0.000380219	0.0297654
AQP4	-0.35048	0.00038327	0.0298967
KAZALD1	-0.462446	0.000383623	0.0298967
HS.434799	-0.644903	0.00039032	0.0303503
VCX	-0.70976	0.000393621	0.0304845
LOC100130367	-0.379567	0.000393808	0.0304845
ZNF717	-0.329201	0.000397761	0.0306862
RIPPLY2	0.359727	0.000398188	0.0306862
ANXA2P3	-0.363573	0.000400148	0.0307211
LOC653381	-0.239641	0.000400964	0.0307211
HS.571096	0.399986	0.000401305	0.0307211
PCSK9	-0.402771	0.000404048	0.0308498
FMR1NB	0.589272	0.0004054	0.0308498
LOC442153	0.500977	0.000406006	0.0308498
NPAT	0.317049	0.000407227	0.0308498
HS.566857	0.547839	0.000410501	0.0308498
BACE1	0.254777	0.000410519	0.0308498
FLJ34969	-0.402038	0.00041054	0.0308498
LOC731779	0.387491	0.00041079	0.0308498
KLHL11	0.455277	0.000411009	0.0308498
CCNG2	-0.504279	0.000413874	0.0309594
NANS	0.265358	0.000414259	0.0309594
PKIA	-0.317712	0.000416569	0.0310649
ACCS	-0.417183	0.000417955	0.0311013
LOC728460	0.333073	0.000419659	0.0311611
CDK8	0.390932	0.000421564	0.0312308
ALOX5	-0.451093	0.000422539	0.0312308
LOC100133732	-0.414211	0.000424261	0.0312308
GPR176	0.360974	0.000424514	0.0312308
NBEAL2	-0.282564	0.000425948	0.0312308
OLFML2A	-0.320999	0.00042621	0.0312308
MIR298	0.636813	0.000427408	0.0312308
FTHL2	0.25846	0.000427819	0.0312308
LOC652629	0.366146	0.000434867	0.0316785
LOC650215	0.420554	0.000438636	0.0318218
CD68	-0.275266	0.000439508	0.0318218
LIN9	-0.417631	0.000439593	0.0318218
LOC651007	0.31279	0.000443213	0.0320168
XPOT	0.437989	0.000445121	0.0320876
KBTBD8	0.420426	0.000446286	0.0321048
SLC1A5	0.342568	0.00044922	0.0322488
EVC2	-0.563642	0.000450162	0.0322495
UFM1	0.265269	0.000452704	0.0323646
PGM3	0.318014	0.000454393	0.0324184
IL6	0.307298	0.000460058	0.0326959
HINT3	-0.250429	0.000460173	0.0326959
LOC100133999	0.3885	0.000461367	0.0327136
TIA1	-0.247923	0.00046676	0.0328967
AXIN1	0.256207	0.000466807	0.0328967
GPX7	-0.513731	0.000467685	0.0328967
LOC388578	0.519132	0.000468505	0.0328967
MIR1301	0.451256	0.000469636	0.0328967
LOC647597	0.432376	0.000469654	0.0328967
GDAP2	0.318719	0.000471094	0.0329309
FAM82A2	0.233957	0.000474636	0.0331116
LOC285074	0.245212	0.000478688	0.0331554
TXNDC5	0.344275	0.000478859	0.0331554
LOC653584	0.393087	0.000479715	0.0331554
SLC3A1	0.575445	0.000479951	0.0331554
SLC25A38	0.351666	0.000480577	0.0331554
P2RY6	-0.292115	0.000482642	0.0331554
CALR3	0.380983	0.000482691	0.0331554
MYSM1	0.32649	0.00048293	0.0331554
SPATA5	0.266954	0.000484633	0.0332065
DAPK3	0.402529	0.000486947	0.0332991
APOLD1	-0.618639	0.000489043	0.0333765
PITPNM1	0.361177	0.000493436	0.03361
LOC728908	0.40865	0.000496756	0.0337697
GPR107	0.26751	0.000499049	0.0338039
ENTHD1	-0.412221	0.00049939	0.0338039
T1560	0.480751	0.000500191	0.0338039
C7ORF28B	0.286517	0.000501327	0.0338146
SUSD3	-0.466947	0.000504464	0.0339601
C16ORF58	-0.341907	0.00050617	0.0340088
PGCP	0.307738	0.000508267	0.0340255
ZFHX3	-0.295384	0.000509491	0.0340255
LCA5	0.509005	0.000510095	0.0340255
FAM131C	-0.244464	0.000510352	0.0340255
TFPI	-0.357152	0.000511416	0.0340308
PAAF1	-0.236002	0.000514235	0.0341527
C19ORF46	-0.32422	0.000515535	0.0341734
HS.131188	-0.462298	0.000517853	0.0342094
HMOX1	0.578336	0.000518829	0.0342094
HS.252668	0.544095	0.000519043	0.0342094
EYS	-0.397211	0.000520661	0.0342268
IPMK	0.456324	0.000521285	0.0342268
TMEM59L	-0.349064	0.000523937	0.0343357
MFSD11	-0.325869	0.000526923	0.0344662
MSRB2	-0.267679	0.00053006	0.0345472
LOC646207	-0.280334	0.0005312	0.0345472
SP1	-0.424991	0.000531422	0.0345472
LOC644384	0.376704	0.000532156	0.0345472
ABCC3	-0.289557	0.000534104	0.0345956
ACSS2	-0.267124	0.0005349	0.0345956
TRERF1	-0.324179	0.000538636	0.0347121
TCEAL8	-0.396544	0.000539626	0.0347121
CRELD2	0.270757	0.000541939	0.0347121
ACBD5	0.274865	0.000542642	0.0347121
RBM39	0.339321	0.000542812	0.0347121
RBP1	-0.322171	0.000544772	0.0347121
C14ORF131	-0.252052	0.00054513	0.0347121
LOC283392	0.491024	0.000545717	0.0347121
ALKBH8	0.432565	0.000545802	0.0347121
LMCD1	-0.394191	0.000547252	0.0347121
LOC641750	0.473124	0.000548653	0.0347121
KLHL21	0.424279	0.000549385	0.0347121
HS.435043	-0.50014	0.000551079	0.0347121
LXN	-0.273742	0.000551994	0.0347121
RIOK1	0.287515	0.000552608	0.0347121
IPPK	0.428449	0.000552753	0.0347121
NAP1L2	0.386981	0.000555346	0.0348117
GAGE2E	0.778676	0.000557561	0.0348874
LOC729120	-0.294892	0.000560194	0.0349889
LOC642420	0.488706	0.000563891	0.0351563
LCP1	-0.512349	0.000565611	0.035169
H1FNT	0.547635	0.000566566	0.035169
LOC652231	0.509532	0.000567144	0.035169
TMEM154	-0.510128	0.000569512	0.0352358
PNMA6B	-0.402803	0.000570257	0.0352358
FGFBP1	-0.622725	0.000572019	0.0352817
HS.527657	0.347436	0.000574705	0.0353724
RNF217	0.456178	0.000575963	0.0353724
LOC100133144	0.350551	0.000577023	0.0353724
FSTL1	-0.243167	0.000577579	0.0353724
OGDHL	-0.253179	0.000582084	0.0355853
SNAPIN	-0.255161	0.000585963	0.0357592
LPAR4	0.559747	0.000588178	0.0357709
ZNF653	-0.247101	0.000588222	0.0357709
ZMYND19	0.249039	0.000589757	0.0358014
HS.463420	0.588454	0.000594603	0.0360189
TBX2	0.45452	0.000595422	0.0360189
AP3M1	0.217098	0.000601363	0.0363148
GPR89C	0.299811	0.000604618	0.0363416
LOC648556	0.553931	0.000605762	0.0363416
HS.561735	-0.316901	0.000606356	0.0363416
PPTC7	0.241546	0.000607109	0.0363416
MXI1	-0.535871	0.000608192	0.0363416
CDKN2AIP	0.23755	0.000609981	0.0363416
FAM80A	-0.329621	0.000612504	0.0363416
PDSS2	0.253581	0.000612523	0.0363416
MBP	0.244606	0.000613132	0.0363416
SALL2	-0.441225	0.000615794	0.0363416
EDNRB	0.327525	0.000615934	0.0363416
KILLIN	0.237504	0.000616418	0.0363416
BAZ2B	-0.371432	0.000616895	0.0363416
FAM168A	-0.392012	0.000616995	0.0363416
PATL1	-0.427238	0.000617562	0.0363416
NOL3	-0.288482	0.000619075	0.0363688
ZNF800	0.298006	0.000623519	0.0365079
NSUN7	-0.214908	0.000623553	0.0365079
HS.148448	-0.513471	0.000625043	0.0365333
CDS2	0.409227	0.000626818	0.0365526
LOC552889	0.261168	0.000628558	0.0365526
ZNF467	-0.471609	0.000629014	0.0365526
NAPEPLD	-0.248688	0.000629598	0.0365526
FLJ41484	-0.355281	0.00063308	0.0366322
UBQLNL	-0.257673	0.000635156	0.0366322
LOC643479	-0.25894	0.000635682	0.0366322
ALPK3	0.291533	0.000636251	0.0366322
NDEL1	0.258119	0.000636263	0.0366322
FRS3	-0.272596	0.000639272	0.0367443
PGAP3	-0.320006	0.000642068	0.0368042
HS.539736	0.428712	0.000643465	0.0368042
METTL7B	-0.350813	0.000643505	0.0368042
PIGL	-0.335105	0.00064717	0.0369528
HDC	0.315301	0.000649991	0.0370527
MR1	-0.273462	0.000651911	0.037101
FAM18B2	0.258473	0.000653968	0.0371534
LOC653225	0.285204	0.000655918	0.0371534
NCCRP1	-0.354841	0.000656053	0.0371534
PDZD7	-0.426587	0.000659692	0.0372985
SLC39A14	0.320092	0.000663965	0.0374322
GBE1	-0.260093	0.000664221	0.0374322
HSPH1	0.279126	0.000665332	0.0374339
D2HGDH	-0.369851	0.000668392	0.0375075
SDF2L1	0.279012	0.000670011	0.0375075
SCAMP4	0.32379	0.000671086	0.0375075
RILPL2	0.245866	0.000671372	0.0375075
EPN2	-0.383107	0.00067206	0.0375075
TP53RK	-0.30809	0.000676454	0.0376704
FAM162B	-0.346644	0.000677157	0.0376704
UBE2R2	-0.335362	0.000681831	0.0378321
LOC651576	-0.231757	0.000682251	0.0378321
ZNF165	0.273679	0.000683378	0.037834
NTM	-0.392193	0.000689699	0.0380793
KIAA1919	0.812949	0.000694281	0.0380793
LOC100134331	-0.332177	0.000696016	0.0380793
LOC100127951	0.575342	0.00069719	0.0380793
LOC149448	-0.284513	0.000697977	0.0380793
KCNH6	-0.291703	0.000698134	0.0380793
ELOVL7	0.452816	0.000699796	0.0380793
HMGCL	-0.481841	0.00070014	0.0380793
MPP6	0.279526	0.00070026	0.0380793
XIST	-0.261703	0.000700439	0.0380793
RG9MTD2	0.482586	0.000701313	0.0380793
LOC100134413	0.60483	0.00070225	0.0380793
LOC644327	0.864475	0.000702387	0.0380793
AKAP11	-0.271499	0.000703479	0.0380793
LOC283932	0.345735	0.000704317	0.0380793
OR10Q1	-0.597431	0.000708306	0.0382353
ACER3	-0.350148	0.000711796	0.0383638
POL3S	-0.354266	0.000714153	0.0383799
BST2	-0.464277	0.000714313	0.0383799
LOC100134100	0.51218	0.000716246	0.0384241
SH3BGRL	-0.245919	0.000722682	0.0387093
PSAT1	0.279194	0.000725776	0.038815
GARS	0.224657	0.000729232	0.0389396
OR2L2	0.522619	0.000733153	0.0390556
SLC12A9	0.275837	0.000734001	0.0390556
LOC100131892	-0.328673	0.00073479	0.0390556
C19ORF54	-0.308458	0.000736341	0.039078
DDX39	0.270675	0.000738197	0.0391166
HIST1H2BD	-0.279415	0.000740401	0.0391733
LOC653736	-0.422427	0.000744322	0.0393206
KIAA1009	0.221304	0.000746924	0.039383
LOC651341	-0.604082	0.000751284	0.039383
GPC3	-0.571742	0.000753414	0.039383
COL4A5	-0.282533	0.000753555	0.039383
LOC651933	0.549975	0.000753934	0.039383
OLFM4	0.492028	0.000754063	0.039383
CCL28	-0.371401	0.000754118	0.039383
TNF	0.474375	0.000754607	0.039383
HS.117299	-0.421097	0.00075731	0.0394645
CPVL	-0.222979	0.000758723	0.0394787
LOC389370	0.413695	0.00076138	0.0395575
PARP9	-0.250305	0.000764555	0.0396629
HS.44650	-0.439097	0.000767426	0.0397522
LOC651695	0.813578	0.00076862	0.0397545
HS.541645	-0.361428	0.00076986	0.0397592
PBK	-0.283968	0.000775807	0.0399316
HSPA7	0.489226	0.000775908	0.0399316
FLJ10213	-0.303373	0.000776739	0.0399316
APPBP2	-0.545063	0.000777813	0.0399316
HS.342412	0.42907	0.000786507	0.0403181
CCNB1IP1	0.220781	0.000790251	0.0404501
LOC389199	0.569987	0.000797902	0.0407814
CLEC4A	0.352684	0.000800215	0.0408393
OR13G1	0.343305	0.000803542	0.0409112
LOC652659	0.338696	0.000804502	0.0409112
S100A14	-0.341089	0.000805171	0.0409112
ADAM17	-0.298325	0.000806389	0.040913
PTH1R	-0.497958	0.000810878	0.0410806
AKAP8L	0.380487	0.000813038	0.0411297
XBP1	0.243184	0.000816753	0.0412574
LOC100129882	0.615261	0.000819963	0.0413591
ZFP90	-0.347881	0.000825058	0.0415232
ST3GAL5	0.278637	0.000825616	0.0415232
HS.535906	0.362841	0.00082757	0.0415611
LOC642548	0.303671	0.000831383	0.0416606
FBLN1	-0.23283	0.000832707	0.0416606
HS3ST2	0.449918	0.000833164	0.0416606
HS.518426	-0.293863	0.000835291	0.0416618
KIAA0494	-0.224387	0.000836501	0.0416618
CLOCK	-0.494583	0.000836801	0.0416618
KLHL13	-0.282298	0.00083917	0.0417033
HS.415576	0.305125	0.00084037	0.0417033
TIGD3	0.547537	0.000841248	0.0417033
PSMD13	0.247331	0.000843445	0.0417523
SLC17A6	0.783601	0.00084495	0.0417671
ACOT7	0.291475	0.000848062	0.0418611
CTSF	-0.306671	0.000849296	0.0418623
ATP6V1B2	0.287207	0.000853024	0.0419045
TRPC1	-0.290302	0.000854573	0.0419045
TNFRSF10C	0.304997	0.000854583	0.0419045
MGC16121	-0.357408	0.000855699	0.0419045
BBS4	-0.337415	0.000856208	0.0419045
HEYL	-0.324835	0.000869959	0.0425151
CYP4F22	0.381045	0.000872082	0.0425151
MX2	-0.363678	0.000872826	0.0425151
LOC649264	0.281965	0.000874929	0.0425151
EHD1	0.344469	0.00087572	0.0425151
PRPF18	0.274777	0.000876054	0.0425151
URB2	0.373365	0.000881363	0.0427128
SEPT4	-0.254806	0.000882771	0.0427212
LOC727913	0.260119	0.000889586	0.0429909
LOC644420	0.683342	0.000891603	0.0430282
RGMA	-0.471437	0.000900953	0.0433987
HS.209381	0.305049	0.000901788	0.0433987
LOC399988	0.251478	0.00090748	0.043612
PER2	-0.278913	0.00091809	0.0439268
C10ORF2	0.334988	0.000918204	0.0439268
TNFRSF10D	0.310686	0.000920202	0.0439268
STAT6	-0.233738	0.000921096	0.0439268
LOC342531	-0.404332	0.000921653	0.0439268
GLTPD2	0.541745	0.000922326	0.0439268
SLFNL1	0.418022	0.000922918	0.0439268
TFEC	-0.282375	0.000924629	0.0439478
SPIRE1	0.228502	0.000928519	0.0440722
RAX	-0.331099	0.000930589	0.0441099
LOC645101	-0.560704	0.000932705	0.0441497
LOC644725	-0.40467	0.000934425	0.0441708
HS.571047	0.320212	0.000937234	0.0442431
GPR97	-0.305782	0.000941325	0.0443757
LOC147804	0.33103	0.000945511	0.0445123
MRC1	0.540552	0.000949319	0.0446309
ECGF1	-0.277044	0.000953711	0.0447191
LOC100133377	-0.352495	0.000954771	0.0447191
SETD8	0.297732	0.000955073	0.0447191
NUP50	0.217728	0.000959173	0.0448504
LOC647970	-0.396207	0.000962811	0.0449598
TRIM62	0.267789	0.000968633	0.045119
LOC645175	0.238592	0.000968829	0.045119
PPDPF	-0.323997	0.000970985	0.0451586
LOC652290	0.355823	0.000972729	0.045179
KIAA0528	-0.239526	0.000976553	0.0452958
ZNF200	0.199396	0.000982083	0.0454657
LOC729195	0.532556	0.000982843	0.0454657
LOC729915	-0.277973	0.000984166	0.0454661
LOC100133220	0.325523	0.000986221	0.0455003
METTL4	-0.214075	0.000995169	0.045852
PCA3	0.52064	0.000998817	0.0459588
TYW3	0.239148	0.00100047	0.0459738
HSH2D	-0.355492	0.00100263	0.0460119
FLJ43276	0.411764	0.00100899	0.0462226
HS.443490	-0.457192	0.00100989	0.0462226
LOC221136	0.351001	0.0010151	0.046341
UTP14A	0.27234	0.0010163	0.046341
OR2T8	0.396029	0.0010165	0.046341
HSPA1L	0.268446	0.00101786	0.046342
LOC641875	0.283439	0.00102225	0.0463853
CHUK	0.241401	0.00102283	0.0463853
RABEPK	0.306712	0.00102378	0.0463853
PFKFB3	-0.279847	0.001025	0.0463853
C10ORF61	0.285039	0.00102551	0.0463853
DNAJB9	0.556191	0.00103066	0.0464183
LOC100129536	-0.633652	0.00103084	0.0464183
ZNF708	0.39258	0.00103152	0.0464183
LOC645915	-0.291363	0.00103243	0.0464183
TBC1D12	0.419687	0.00103295	0.0464183
CDC42EP5	-0.346341	0.00103747	0.0464598
MAP3K8	-0.316196	0.00103756	0.0464598
PRKAA2	-0.276924	0.0010379	0.0464598
C1ORF168	0.423232	0.00103926	0.0464608
LOC650942	-0.352101	0.00104169	0.0464847
SPATC1	-0.363317	0.00104249	0.0464847
MIR891A	0.385455	0.00104601	0.0465819
NCF1	0.393407	0.00104786	0.0465985
MCAT	0.314829	0.00104913	0.0465985
HABP4	0.215824	0.00105043	0.0465985
ZZEF1	0.216904	0.00105771	0.0467654
HS.509146	-0.478453	0.00105878	0.0467654
C18ORF56	-0.341461	0.00105991	0.0467654
DDX49	0.216729	0.00106034	0.0467654
PINX1	0.256535	0.00106094	0.0467654
CFL2	0.294599	0.00106425	0.0468094
GRWD1	0.301714	0.00106638	0.0468094
KIAA1751	-0.301116	0.00106821	0.0468094
STXBP5	0.285456	0.00106843	0.0468094
MIR1227	-0.66412	0.00106871	0.0468094
C18ORF62	0.358004	0.00107327	0.0469497
SERPINF2	-0.400615	0.00107557	0.0469909
LOC652224	-0.298482	0.00108147	0.0471892
LOC642141	0.31394	0.00108482	0.0472758
LOC399939	-0.394648	0.00109154	0.0475089
CSGALNACT1	0.306838	0.00109393	0.047528
AHSA1	0.344278	0.00109513	0.047528
RRS1	0.372118	0.0010964	0.047528
C5ORF32	0.23613	0.00109748	0.047528
LOC728249	0.263805	0.00110035	0.0475929
TCF12	-0.250019	0.00110363	0.0476753
OR4X1	0.503605	0.0011059	0.0477135
LOC644431	0.353249	0.0011117	0.0479042
PLEKHA2	-0.408613	0.0011178	0.0480457
UBA7	-0.298365	0.00111788	0.0480457
IFI16	-0.304464	0.00111915	0.0480457
CCDC24	-0.219665	0.00112313	0.0481566
HS.535028	-0.202886	0.00112488	0.0481723
HS.537730	-0.34826	0.00112748	0.048224
BRWD1	0.240658	0.00112898	0.0482281
SLC38A1	0.26698	0.00113196	0.0482752
NCRNA00219	0.234487	0.001135	0.0482752
SLC11A1	0.240565	0.00113522	0.0482752
CFB	-0.350181	0.00113595	0.0482752
NUDT7	-0.469812	0.00113705	0.0482752
DDX23	0.261799	0.00113887	0.0482931
LOC100130249	0.570888	0.00114428	0.048446
KYNU	-0.416251	0.00114528	0.048446
LOC727847	-0.312272	0.00114908	0.0485473
LOC283029	0.42463	0.00115048	0.0485473
TEKT4	0.50531	0.00115469	0.0486658
FCHSD2	-0.46447	0.00115947	0.0487095
LOC646649	-0.386176	0.00116057	0.0487095
BRSK1	-0.197632	0.00116108	0.0487095
ZCCHC4	0.310621	0.00116136	0.0487095
LOC643815	0.317832	0.00116383	0.0487542
KCNG4	0.452418	0.00116799	0.0488239
HS.521720	-0.461995	0.00116832	0.0488239
DLX1	0.235356	0.00117011	0.0488399
PALB2	-0.211495	0.00117805	0.0491119
HS.545397	-0.548298	0.00118136	0.0491907
LOC124685	0.509821	0.00118301	0.0492001
C1ORF61	-0.385054	0.00119237	0.0494285
DPP4	-0.417699	0.00119356	0.0494285
KIAA1147	0.208641	0.00119612	0.0494285
C1ORF175	-0.421855	0.00119661	0.0494285
TCTE1	0.495866	0.00119809	0.0494285
YAP1	-0.285575	0.00119821	0.0494285
LOC731282	-0.335124	0.00119964	0.0494285
FVT1	0.264056	0.00119993	0.0494285
WDR54	-0.269687	0.00120498	0.0495774
TUBA3C	-0.42153	0.00121078	0.0497239
LOC727992	-0.390969	0.00121398	0.0497239
TMEM175	-0.258608	0.001214	0.0497239
LOC642819	-0.378414	0.00121429	0.0497239
TAPBPL	-0.311374	0.00121631	0.049748
SBDSP	0.248413	0.00121777	0.0497489
TRPM7	0.650062	0.00123184	0.0502645
SLC35D2	0.319161	0.00123374	0.0502824
MED18	-0.341979	0.00123701	0.0503565
TADA2B	0.406692	0.00123898	0.0503773
SRRM2	-0.307875	0.0012418	0.0504155
MYO3B	-0.336005	0.00124283	0.0504155
UPLP	-0.303031	0.00124613	0.0504901
RGPD8	0.263493	0.00124888	0.0505413
FAM169A	0.304909	0.00125031	0.0505413
GTF2E2	0.204587	0.00125184	0.050544
FABP12	0.652218	0.00126065	0.0507508
THPO	-0.461911	0.00126321	0.0507508
C6ORF15	-0.307877	0.00126327	0.0507508
LOC730820	0.199023	0.00126495	0.0507508
LOC400578	-0.305653	0.00126685	0.0507508
DMRTA1	0.279663	0.00126753	0.0507508
LOC100132159	0.42046	0.00126855	0.0507508
KBTBD4	-0.290319	0.0012687	0.0507508
ZMYM1	-0.313546	0.00127243	0.0508158
HS.301755	-0.448094	0.00127469	0.0508158
MPZL2	-0.219393	0.00127473	0.0508158
HS.562647	0.507484	0.00128699	0.0512457
TRO	-0.424013	0.00129015	0.0513126
EIF3C	0.273786	0.00130039	0.0515653
CHST13	-0.37388	0.00130067	0.0515653
TTTY23	-0.439006	0.00130098	0.0515653
LOC729768	0.29509	0.00130563	0.0516446
LOC727752	0.525528	0.00130893	0.0516446
KNTC1	-0.249955	0.00130893	0.0516446
LOC100131702	0.359623	0.00130919	0.0516446
S100P	-0.44057	0.00131122	0.0516446
LOC100129596	-0.608324	0.00131194	0.0516446
FAM189B	0.203172	0.00131573	0.0517352
RCL1	0.343667	0.00132332	0.0519746
PLAT	-0.459461	0.00133032	0.05219
GAL3ST4	-0.412378	0.00133893	0.0524684
DFFB	0.284515	0.00134592	0.0526826
HS.572030	0.445607	0.00134776	0.0526951
HS.441614	-0.307504	0.00135089	0.0527169
ABHD6	0.305006	0.00135136	0.0527169
LOC644350	-0.468417	0.00135332	0.0527337
LOC645888	-0.563868	0.00135933	0.0529083
HS.28456	-0.423455	0.00136193	0.0529247
LOC727834	0.776614	0.00136422	0.0529247
TMEM138	0.26499	0.00136434	0.0529247
HS.576072	-0.348174	0.0013716	0.0531467
PMM1	0.27934	0.0013786	0.0532987
MGC70863	0.274326	0.00137999	0.0532987
BHLHB2	-0.288228	0.00138014	0.0532987
EPX	-0.525039	0.00138296	0.053348
TECPR1	0.290492	0.00138526	0.0533771
MARS	0.371995	0.0013874	0.0534002
UBE2DNL	-0.405391	0.00139262	0.0534539
LOC729986	0.350461	0.00139389	0.0534539
TMEM184B	0.242552	0.00139609	0.0534539
LOC284688	0.380176	0.00139748	0.0534539
C14ORF56	-0.606509	0.00139749	0.0534539
N4BP2	-0.253883	0.00139954	0.0534539
LOC100134651	0.438119	0.00140003	0.0534539
PNMA3	-0.39862	0.00140144	0.0534539
DNAJC27	0.270059	0.0014027	0.0534539
HS.25892	0.258824	0.00141138	0.0537254
ASCL2	-0.414006	0.00142098	0.0540317
HAUS8	0.206255	0.00142601	0.0541333
GPR27	0.779618	0.00142678	0.0541333
LOC645960	-0.573164	0.00143232	0.0542839
LOC649990	0.354395	0.00143532	0.0543379
GPR26	0.547029	0.00143706	0.0543445
TMEM110	0.341084	0.00143995	0.0543944
PON2	-0.228141	0.00144622	0.0545717
OR52B6	-0.365329	0.00144804	0.0545806
ALDH3B2	-0.382367	0.0014542	0.0546483
ZIC2	-0.333853	0.001456	0.0546483
RIMS4	-0.402927	0.00145659	0.0546483
LOC100134742	0.415081	0.00145731	0.0546483
WBSCR28	-0.355265	0.00145841	0.0546483
CALY	0.460273	0.00145931	0.0546483
LOC649167	-0.35093	0.00146219	0.0546968
HS.127715	-0.318359	0.00146763	0.054822
LOC100128760	0.300855	0.0014687	0.054822
ADAMTSL4	-0.228712	0.00147158	0.0548703
CCT8L1	-0.387834	0.00147698	0.054935
C15ORF26	0.78283	0.00147756	0.054935
HSPA1B	0.263273	0.0014797	0.054935
WNT5B	0.298265	0.00148128	0.054935
LOC649987	0.348449	0.00148195	0.054935
GCC2	0.301943	0.00148384	0.054935
ZNHIT2	0.383075	0.00148443	0.054935
RND1	0.324864	0.00148688	0.0549668
HS.561963	-0.478881	0.0014962	0.0552526
LOC650862	0.345456	0.00149841	0.055275
C11ORF87	-0.485327	0.00150215	0.0553538
ERP44	0.274747	0.00150648	0.0554544
LOC100130353	-0.369153	0.00151087	0.055557
EGR3	0.31819	0.00151342	0.0555917
SNORD107	-0.349472	0.00151625	0.0556366
LOC650144	-0.598686	0.00152524	0.0558586
DCTN5	0.262027	0.00152567	0.0558586
HS.539195	0.301996	0.00152812	0.0558586
TM2D2	0.246252	0.00152984	0.0558586
LOC100128090	-0.293017	0.00153037	0.0558586
TIGA1	0.245213	0.00153336	0.0559088
LOC340228	-0.582269	0.00153627	0.0559558
LOC652722	0.308712	0.00153901	0.0559937
EIF2B4	0.241899	0.00154055	0.0559937
SRPRB	0.321404	0.0015435	0.0560309
OR2W5	0.40268	0.00154854	0.0560309
RBBP9	-0.223618	0.00154855	0.0560309
C1ORF118	0.339086	0.00155055	0.0560309
NR3C2	0.282274	0.00155157	0.0560309
LOC645179	-0.44722	0.00155235	0.0560309
STRADB	0.239801	0.00155455	0.0560309
LYAR	0.32051	0.00155545	0.0560309
MFHAS1	0.5278	0.00155614	0.0560309
LOC646442	0.335472	0.00155902	0.0560762
CDC42SE2	0.234546	0.0015638	0.0561895
LOC727677	0.354997	0.00156582	0.0562038
LOC401351	-0.441196	0.00157037	0.0562266
NDUFA7	-0.230263	0.00157062	0.0562266
LOC644411	0.257233	0.00157133	0.0562266
ATG12	0.224465	0.00157486	0.0562469
HS.276795	-0.230347	0.00157515	0.0562469
C10ORF78	-0.273936	0.00158375	0.0564501
SLC27A5	-0.420436	0.00158704	0.0564501
MTRR	0.245496	0.00158819	0.0564501
HS.539599	0.243193	0.00158849	0.0564501
VPRBP	0.392292	0.00158996	0.0564501
RBKS	-0.282606	0.00159063	0.0564501
MAGEA10	-0.415746	0.00159679	0.0565514
LOC100131510	-0.303123	0.00159706	0.0565514
LOC100132323	-0.237	0.00159963	0.0565514
SLC25A25	0.28923	0.00160002	0.0565514
TTTY8B	0.597847	0.00160601	0.0567053
CAPN7	0.32013	0.00162858	0.0574295
SYDE1	-0.386667	0.00163039	0.0574295
TSPAN8	-0.305381	0.00163387	0.0574295
BFSP2	-0.430413	0.00163433	0.0574295
IQCE	0.329664	0.00163482	0.0574295
SFRS17A	0.2109	0.00163785	0.0574775
POLR2K	0.365667	0.00164005	0.0574963
LOC100134068	-0.390835	0.0016419	0.0574999
HSP90AB4P	0.311809	0.00164347	0.0574999
ZDHHC1	-0.297613	0.00164518	0.0575014
LOC391767	-0.414782	0.00164737	0.0575199
ALDOC	-0.347486	0.00165425	0.0575926
LOC644472	-0.488174	0.00165517	0.0575926
C2ORF49	0.216758	0.00165581	0.0575926
SIX5	-0.333225	0.00165692	0.0575926
VPS37B	0.338081	0.00165777	0.0575926
TAF4B	0.385741	0.00166421	0.0577164
CRADD	-0.348214	0.00166467	0.0577164
ACSF2	-0.36428	0.00166634	0.0577165
POLR3D	0.29651	0.001672	0.0578545
HLA-DMB	-0.468384	0.00167675	0.057961
RBM34	0.248722	0.00168054	0.0579825
ARL1	0.220101	0.00168073	0.0579825
LOC388381	0.368021	0.00168324	0.0580113
HS.291856	-0.384972	0.00168591	0.0580458
HSPB2	-0.471448	0.00168924	0.0581023
FBLN2	-0.279897	0.00169132	0.0581163
LOC100129681	-0.450431	0.00169361	0.0581373
PLEKHA3	0.373694	0.00169836	0.0582423
QTRTD1	0.201428	0.00170537	0.058425
RNY1	-0.292099	0.00171147	0.0585551
LOC100134722	-0.274051	0.00171255	0.0585551
CES2	-0.195976	0.00171738	0.0586306
MPZ	-0.522941	0.00171968	0.0586306
LOC649587	-0.571551	0.00172128	0.0586306
LOC730631	0.240307	0.00172489	0.0586306
NEURL4	0.340797	0.00172565	0.0586306
LOC389036	-0.456182	0.00172655	0.0586306
ATF4	0.313361	0.00172662	0.0586306
AKR1B10	-0.275124	0.00173031	0.0586715
HS.581645	-0.291924	0.00173122	0.0586715
TIGD5	0.269684	0.00173841	0.0588576
LOC648700	0.454103	0.00174615	0.059062
LOC646486	-0.660444	0.00174804	0.0590679
LRTM2	-0.262719	0.00175029	0.0590687
HS.444133	-0.35337	0.00175147	0.0590687
OR4S1	-0.240128	0.0017632	0.0594062
BMP2KL	-0.397304	0.00177037	0.0595131
LOC647869	0.575548	0.00177227	0.0595131
LOC642889	0.387474	0.00177307	0.0595131
SRF	0.253033	0.00177344	0.0595131
LOC100130087	-0.326163	0.00177497	0.0595131
FCF1	-0.383704	0.00178358	0.059744
MTHFD2	0.300112	0.00179002	0.0597595
B4GALT4	0.279802	0.00179036	0.0597595
SPINK7	0.530737	0.00179314	0.0597595
YWHAZ	0.19394	0.00179375	0.0597595
DSCAML1	0.798906	0.00179495	0.0597595
LOC649812	-0.241033	0.00179538	0.0597595
LOC643422	-0.49889	0.00179614	0.0597595
MIR1302-5	-0.408188	0.00179926	0.0598061
LOC647080	-0.334156	0.0018018	0.0598327
ASB7	0.231999	0.00180608	0.0599175
GPSM3	-0.324458	0.00180966	0.0599377
HS.561915	-0.273917	0.00181015	0.0599377
FGFR3	-0.247234	0.0018148	0.0599781
CEBPB	0.189473	0.00181484	0.0599781
VPREB3	0.305066	0.00181751	0.0599828
C7ORF28A	0.213962	0.00181845	0.0599828
HS.579069	0.45557	0.00183063	0.0602779
SPIN3	-0.270347	0.00183088	0.0602779
U2AF1	0.221228	0.00183786	0.0604501
HS.543862	-0.387612	0.00184219	0.0605099
UCHL3	0.206258	0.00184317	0.0605099
RRP12	0.349878	0.00184627	0.0605193
GOLGA9P	-0.386157	0.00184696	0.0605193
SCARNA9	-0.417856	0.00185155	0.0606122
PER3	-0.449808	0.0018533	0.0606122
LOC388282	-0.204412	0.00185856	0.0606965
LOC650256	0.479637	0.00185938	0.0606965
HS.512276	0.367515	0.00186126	0.0607006
NCKIPSD	-0.328964	0.00186758	0.0607679
HSPC157	-0.294968	0.00186902	0.0607679
SQSTM1	0.2068	0.0018691	0.0607679
ZMYM5	0.238613	0.00187291	0.0607679
RASSF1	0.335125	0.00187356	0.0607679
F2RL3	0.286486	0.00187386	0.0607679
LOC652768	-0.419324	0.00188019	0.0609159
SIGLEC9	-0.360675	0.00189221	0.0612481
TMEM232	0.423087	0.00189541	0.0612715
LOC730668	0.267721	0.00189647	0.0612715
CHIA	-0.286865	0.00189983	0.0612851
LOC729426	-0.47615	0.00190053	0.0612851
C10ORF32	-0.279718	0.00190243	0.0612851
TAF10	-0.239366	0.00190398	0.0612851
LOC651116	0.425947	0.0019109	0.061387
LOC642564	-0.287803	0.00191143	0.061387
APOBEC3B	-0.372406	0.00191247	0.061387
CHCHD7	0.218094	0.0019176	0.0614007
IGFBP3	-0.613873	0.00191977	0.0614007
LOC100128537	-0.331727	0.00191987	0.0614007
LOC650832	0.456811	0.00192148	0.0614007
POMT2	0.251909	0.00192177	0.0614007
LOC100132859	-0.341872	0.00192606	0.0614812
POTEA	0.279567	0.00192953	0.0615351
HS.446266	-0.391397	0.00193269	0.061579
TBC1D13	0.213182	0.00193687	0.0616555
HS.164221	0.478232	0.00194194	0.0617304
TMEM189	0.286489	0.00194279	0.0617304
PNN	0.205647	0.00195314	0.0620022
ATP8B3	-0.660469	0.00195632	0.0620462
PLD3	-0.332936	0.00196347	0.0622001
MRPL41	0.278683	0.00196476	0.0622001
CABLES1	0.230901	0.00196827	0.0622541
MYL12A	-0.248792	0.00197112	0.0622875
PAR1	-0.385881	0.00197867	0.062469
NARG1L	0.250266	0.00198499	0.0625668
LARS2	0.214826	0.00198554	0.0625668
MSH2	0.275899	0.0019872	0.0625668
LOC648955	0.454571	0.00199094	0.0626278
LOC645953	-0.379848	0.0019957	0.0627205
LOC647742	-0.629586	0.00200112	0.0627973
HS.560536	0.2697	0.00200275	0.0627973
HS.561599	0.502526	0.00200359	0.0627973
LOC653471	-0.213679	0.00201094	0.0629191
PGM2L1	0.593093	0.00201111	0.0629191
GNL3	0.219611	0.00201595	0.0630136
LOC647481	0.297223	0.00202332	0.0631869
NPPB	-0.403683	0.00202956	0.0633244
LOC727868	0.499859	0.00203164	0.0633322
CXORF64	-0.338418	0.00203874	0.0634727
RNF13	0.271719	0.00204059	0.0634727
BRMS1	0.187824	0.00204165	0.0634727
METTL1	0.256437	0.00204532	0.0635299
RAD18	-0.236382	0.00205322	0.0636128
MAP2	-0.260845	0.00205336	0.0636128
LOC255167	-0.306682	0.00205351	0.0636128
APCS	-0.361427	0.00206597	0.0639415
LOC649374	-0.412398	0.00206913	0.0639823
FJX1	0.315771	0.00207108	0.0639853
TCAM1	-0.311729	0.00207564	0.064069
UCK2	0.215698	0.00208023	0.0641534
OPHN1	0.253097	0.0020872	0.0642997
LOC653657	0.404301	0.00208869	0.0642997
FOXRED2	-0.326922	0.0020927	0.0643657
NFE2L2	0.190102	0.00209891	0.064473
LOC729898	0.416996	0.00209991	0.064473
LOC391169	-0.332015	0.00210375	0.0645283
NASP	0.273014	0.00210544	0.0645283
NAT2	-0.568247	0.00210764	0.0645385
LOC100131452	-0.418611	0.00212371	0.0649733
C10ORF33	-0.425281	0.00214434	0.0654863
OGFOD1	0.21901	0.00214686	0.0654863
MIR374A	0.545719	0.00214796	0.0654863
LOC729891	0.291443	0.00214805	0.0654863
CATSPER1	-0.33046	0.00215024	0.0654954
C1ORF14	-0.478908	0.00215233	0.0655013
QRICH2	0.77624	0.00216206	0.0657395
MEMO1	0.277436	0.00217652	0.0660777
TSTD1	-0.232459	0.002177	0.0660777
PRR17	0.522655	0.00218305	0.0661782
C13ORF18	0.274291	0.00218414	0.0661782
LOC649999	0.241866	0.0022014	0.0666429
PCYT2	0.306367	0.00220691	0.0667515
FOXF2	-0.247838	0.0022165	0.0669827
SLC25A13	0.25341	0.00222499	0.0671808
TRIM6	-0.252145	0.00223432	0.0673588
LOC391574	0.347133	0.00223478	0.0673588
BPY2C	-0.567137	0.00223831	0.0673602
SLC39A11	-0.239581	0.00224113	0.0673602
LOC653806	0.35432	0.00224251	0.0673602
SCNN1D	-0.434314	0.00224261	0.0673602
MRPS2	0.206956	0.00224582	0.0673981
GLIPR2	-0.21705	0.00225171	0.0675162
PLCB2	-0.691721	0.00225701	0.0676164
XPO5	0.215599	0.00226263	0.0676712
MATN2	-0.23699	0.00226275	0.0676712
NECAB3	0.479825	0.00226514	0.0676842
RGPD4	-0.29442	0.00227297	0.0678596
LOC338870	0.221659	0.00227943	0.0679744
TYW1B	0.208138	0.00228644	0.0679744
SLFN11	-0.362113	0.00228753	0.0679744
MIR526A2	-0.40036	0.00229036	0.0679744
TRIM61	0.374636	0.00229091	0.0679744
LOC255480	-0.336155	0.00229212	0.0679744
HS.128234	-0.368199	0.00229419	0.0679744
RIBC2	0.354113	0.00229619	0.0679744
MED8	0.25305	0.00229766	0.0679744
HS.572261	0.623136	0.00229861	0.0679744
GPHA2	0.554961	0.00230209	0.0679744
HS.581365	0.397465	0.00230331	0.0679744
STK32C	-0.463829	0.00230508	0.0679744
LOC388002	-0.276764	0.00230614	0.0679744
LOC643930	0.490894	0.00230628	0.0679744
C9ORF61	0.331784	0.00230963	0.0680151
NLK	0.237637	0.00231466	0.0680775
SLC44A2	-0.248563	0.00231568	0.0680775
DCAKD	-0.319682	0.00232023	0.0681276
LOC652906	0.445121	0.00232132	0.0681276
CCR5	-0.480656	0.00232453	0.0681295
UBE2G1	0.199703	0.00232533	0.0681295
OR2A9P	-0.241377	0.00233871	0.0684637
ASNSD1	0.193678	0.00234384	0.0685558
DHODH	0.347795	0.00234765	0.0685713
LOC100133760	-0.278667	0.00234833	0.0685713
LOC728006	-0.263729	0.0023696	0.0690506
C2ORF48	-0.288829	0.0023698	0.0690506
HS.575162	-0.273636	0.00237073	0.0690506
PFKFB4	-0.293034	0.00237753	0.069143
NUP35	0.215205	0.0023779	0.069143
LOC646653	-0.406759	0.00238304	0.0691774
SCN3A	-0.229298	0.00238308	0.0691774
LOC649293	-0.595034	0.0023862	0.0691821
ARMCX4	-0.352658	0.00238862	0.0691821
LOC647677	-0.398202	0.00239465	0.0691821
DYRK4	-0.181356	0.00239484	0.0691821
SH3GL2	-0.403291	0.00239653	0.0691821
HS.163264	0.344919	0.00239676	0.0691821
TMEM50B	0.280955	0.0023986	0.0691821
AQP11	0.282721	0.00239924	0.0691821
LOC220998	-0.404092	0.00240126	0.0691827
HAS1	0.303767	0.00241491	0.0694736
OR1M1	-0.58726	0.00241537	0.0694736
LOC100130897	-0.488967	0.00242114	0.0695817
LOC399900	-0.251917	0.00242963	0.0697283
LOC401895	-0.44687	0.00243035	0.0697283
TF	-0.309615	0.00243229	0.0697283
CCRK	0.188026	0.00243868	0.0698536
KLHDC8A	0.442923	0.00244498	0.0699159
CRYL1	-0.255195	0.00244854	0.0699159
DOLPP1	0.263103	0.00244885	0.0699159
LOC645167	0.321209	0.00244893	0.0699159
SLC25A10	-0.277702	0.00245207	0.0699478
LOC391025	0.391697	0.00245504	0.0699747
LRRK1	0.304984	0.00246563	0.0702172
SCARNA27	-0.37436	0.00246786	0.0702172
C10ORF41	0.361991	0.00246964	0.0702172
RPRD1B	-0.227077	0.0024784	0.0704085
LOC644444	-0.473354	0.0024888	0.0705034
UPK2	-0.344264	0.00248938	0.0705034
CSPG4	-0.305167	0.00249081	0.0705034
HSD11B1	-0.22455	0.00249111	0.0705034
EFEMP2	-0.317687	0.00249193	0.0705034
SLC38A9	0.269894	0.00249878	0.0705985
C10ORF108	-0.307841	0.00249937	0.0705985
HS.538933	-0.254161	0.00251928	0.071103
MEOX1	0.253564	0.00252691	0.0712048
LOC642567	0.363938	0.00252701	0.0712048
HS.153034	0.23011	0.0025351	0.0713004
ASAH2B	0.345094	0.00253656	0.0713004
TTL	0.203754	0.00253724	0.0713004
LOC652879	0.372337	0.00253864	0.0713004
CTH	0.300219	0.00254968	0.0715523
HOXC13	0.290684	0.00255828	0.0716209
LYG2	-0.41103	0.00255831	0.0716209
HS.531407	0.770863	0.00255837	0.0716209
SORBS2	-0.254562	0.00256134	0.0716209
LOC652544	0.373205	0.00256247	0.0716209
PAQR8	-0.354173	0.0025702	0.0717391
B2M	-0.200147	0.00257085	0.0717391
HS.389313	0.430504	0.0025744	0.0717803
ANKDD1A	-0.319748	0.00257861	0.0718398
TFPT	0.206641	0.00258073	0.0718411
POLR2J	0.375073	0.00259192	0.0720416
LOC100134032	0.409264	0.00259304	0.0720416
GNG11	-0.394684	0.00259418	0.0720416
SF3A1	0.229614	0.00259841	0.0721013
ZNF81	0.31087	0.00260864	0.072277
KLHL18	0.36864	0.00260892	0.072277
MAFB	-0.476272	0.00261359	0.0722861
HS.545118	0.305098	0.00261735	0.0722861
ZBTB43	0.314475	0.00261798	0.0722861
REV3L	0.406736	0.00261894	0.0722861
LOC646496	0.424808	0.0026197	0.0722861
GSTM1	-0.267321	0.00263071	0.0725321
LOC643805	0.462982	0.00265119	0.0730386
CIAPIN1	0.204612	0.00266037	0.0731945
MEIS3P1	-0.397748	0.00266132	0.0731945
LOC649897	-0.260882	0.0026632	0.0731945
APOH	-0.53327	0.00266868	0.073287
ZNF10	0.240897	0.00268056	0.0735273
NLN	0.223558	0.00268168	0.0735273
LOC646631	-0.433579	0.00268896	0.0736637
HSD17B8	-0.342428	0.00269091	0.0736637
C7ORF23	0.232762	0.00270401	0.0739007
GAMT	-0.217242	0.00270451	0.0739007
MAFG	0.292174	0.00270598	0.0739007
MGC40170	0.304158	0.00270948	0.0739381
CYP4Z2P	-0.202953	0.00271362	0.0739774
HS.560263	-0.476679	0.0027152	0.0739774
LOC100129076	-0.299982	0.00271893	0.0740207
LOC653051	0.393217	0.00272165	0.0740367
ACTRT2	0.586188	0.00272646	0.0741092
KLK6	-0.450264	0.00274832	0.0746074
FLJ45340	-0.287756	0.0027492	0.0746074
MIR1225	0.554756	0.00275126	0.0746074
C21ORF58	-0.31529	0.00275454	0.074638
RRP15	0.243481	0.00275802	0.0746736
MEX3D	0.395032	0.00276312	0.0747534
LOC100128922	-0.552359	0.00276638	0.074783
DECR2	-0.239	0.00277059	0.0748384
PRUNE2	-0.229034	0.00277494	0.074865
MLL	0.285009	0.0027759	0.074865
GOT1	0.180858	0.00278818	0.0751374
VTI1B	0.270701	0.00279689	0.0753136
LOC731486	-0.284175	0.00279992	0.0753367
OR2M4	0.332931	0.00280478	0.0754088
EIF1	0.201949	0.00281251	0.0754895
LOC643749	0.41886	0.00281282	0.0754895
ALOX12B	-0.40263	0.00281546	0.0754895
VWF	-0.46353	0.00281651	0.0754895
LOC643035	0.204348	0.0028209	0.0755487
RGS14	-0.343478	0.00283276	0.0758076
STC1	-0.326717	0.00283696	0.0758613
LOC389293	0.247091	0.00284503	0.075945
LOC402483	-0.275239	0.00284635	0.075945
NDUFAF2	0.23643	0.00284668	0.075945
LOC100127999	0.228317	0.00285296	0.0760539
LOC644914	-0.230621	0.00285588	0.0760734
C16ORF47	0.327103	0.00286248	0.0761905
TBC1D20	0.221808	0.00286656	0.0762112
MAPKAPK3	-0.257192	0.00286767	0.0762112
C19ORF64	-0.478051	0.00287684	0.076339
LYSMD3	0.285944	0.00287896	0.076339
LOC442465	-0.334716	0.00287909	0.076339
RNF8	0.251771	0.00289139	0.0765721
LOC643278	0.411991	0.00289231	0.0765721
TNFAIP8L3	-0.337124	0.00289835	0.0766734
LOC100128943	0.635478	0.00290602	0.0767835
ALDH1L2	0.20777	0.00290733	0.0767835
STK17B	0.252804	0.00290994	0.0767835
FAM73B	0.331681	0.00291217	0.0767835
MLXIPL	-0.278566	0.00291361	0.0767835
BICC1	0.656638	0.00292173	0.0767892
CUEDC1	-0.18676	0.00292256	0.0767892
PRPF38A	0.266109	0.00292269	0.0767892
C6ORF108	-0.211275	0.0029227	0.0767892
C1ORF74	-0.239689	0.00292544	0.0768027
CTTNBP2	0.332324	0.00294095	0.0771514
HS.536664	-0.438807	0.00294375	0.0771664
UGT1A1	-0.402322	0.00294761	0.0772091
DLX3	-0.230443	0.00295681	0.0773914
CEP110	-0.256253	0.00296057	0.0774312
MAP7	0.192346	0.00296354	0.0774504
C8ORF83	0.295316	0.0029737	0.0775669
USP31	-0.360991	0.00297439	0.0775669
PTPN1	0.249987	0.00297814	0.0775669
CETN1	0.236541	0.00297988	0.0775669
ASB6	0.232233	0.00298054	0.0775669
DENND2A	-0.354316	0.00298144	0.0775669
HS.543054	0.334887	0.00298457	0.0775898
HUWE1	-0.211099	0.00298786	0.0776171
FLJ20464	-0.353222	0.00300122	0.0779056
SLC35F2	0.195784	0.00301118	0.0779791
CCL22	0.292376	0.00301573	0.0779791
ADM	-0.252495	0.00301576	0.0779791
CHRDL2	0.470383	0.00301596	0.0779791
CIRH1A	0.190929	0.00301751	0.0779791
STIL	-0.294609	0.00301757	0.0779791
XKR8	0.246205	0.00303003	0.0782427
HS.558282	0.354755	0.00303415	0.0782906
FANCM	-0.386798	0.00303826	0.078297
BCS1L	0.244103	0.00304491	0.078297
TMEM63B	0.29533	0.00304709	0.078297
ZFP36	0.261891	0.00304832	0.078297
LOC731551	-0.442751	0.00304857	0.078297
LOC644727	-0.392022	0.00304942	0.078297
LOC85390	0.475985	0.00305024	0.078297
IL4	0.319382	0.00306099	0.0784416
C20ORF127	-0.284624	0.00306102	0.0784416
LOC653200	0.336201	0.00306267	0.0784416
STIP1	0.233349	0.00307228	0.0785939
GRXCR1	-0.297674	0.00307316	0.0785939
OTOA	-0.250276	0.00308231	0.0787697
C1ORF97	-0.362987	0.00308873	0.0788314
SPRYD3	0.336671	0.00308928	0.0788314
LOC729051	-0.247336	0.00309884	0.0790169
LOC727722	0.371146	0.00311048	0.0792554
SNX4	-0.288838	0.00311791	0.0792571
TXNDC14	0.205181	0.00311941	0.0792571
SCNN1A	-0.421362	0.00312037	0.0792571
RNF216L	0.281769	0.00312114	0.0792571
MUC6	-0.233072	0.003122	0.0792571
ZNF526	-0.296132	0.0031315	0.0794399
SCN4B	-0.403367	0.00313933	0.0795555
FAM113A	-0.222776	0.00314065	0.0795555
MAP4	0.220838	0.00314998	0.0796897
LOC644621	-0.460988	0.00315056	0.0796897
ARPC5L	0.252498	0.00315995	0.0798084
INPP5D	-0.371538	0.00316237	0.0798084
FLJ44313	-0.525164	0.00316386	0.0798084
LOC441340	-0.327435	0.00316448	0.0798084
PTDSS1	0.254408	0.00316689	0.0798112
WFDC3	-0.395719	0.00317585	0.0799786
MYST4	-0.230088	0.00318223	0.0800811
FLJ41481	-0.268179	0.00318568	0.0801097
LOC727935	-0.264093	0.00319184	0.0802063
HS.154336	-0.206463	0.00320118	0.0803827
LOC642830	0.533526	0.0032092	0.0804997
HS.211821	-0.316291	0.0032105	0.0804997
ZNF263	0.265325	0.00321667	0.0805961
P2RX6	-0.620604	0.00322722	0.0807666
RARRES2	-0.308879	0.00322947	0.0807666
MUC3A	-0.27049	0.00323048	0.0807666
CCDC129	0.427463	0.00324014	0.0809377
ALOXE3	-0.239811	0.003242	0.0809377
NEFL	-0.483041	0.00324616	0.0809832
HS.544791	-0.246971	0.00325269	0.080984
KTN1	0.188926	0.00325446	0.080984
LOC100132793	0.290648	0.00325688	0.080984
HS.128557	-0.494032	0.0032577	0.080984
NCOA7	0.244552	0.0032579	0.080984
RELB	0.284069	0.0032616	0.0810179
LOC100132869	0.516146	0.00326496	0.081031
HS.565532	0.469082	0.00326681	0.081031
SYT14L	0.485521	0.0032752	0.0811809
LOC100130092	0.261655	0.0032832	0.0812843
FLJ42289	-0.272483	0.00328407	0.0812843
SLC31A1	0.295163	0.00328933	0.0813262
GTPBP5	0.217212	0.00329046	0.0813262
MMD	0.299223	0.003296	0.0813705
LOC729854	0.416172	0.00330229	0.0813705
HSPA8	0.24705	0.00330425	0.0813705
SKA1	0.188435	0.00330444	0.0813705
LOC100131646	-0.274258	0.00330486	0.0813705
LOC100133609	0.321143	0.00330771	0.0813705
HS.537890	0.291038	0.00330896	0.0813705
LOC729879	0.808571	0.00331107	0.0813705
LOC644756	-0.735755	0.00331916	0.0814536
HMBOX1	0.243109	0.00332083	0.0814536
C2ORF80	-0.347011	0.00332151	0.0814536
LOC647474	0.298254	0.0033268	0.0815253
HS.559820	0.322327	0.00333662	0.0817082
ZBTB37	-0.549484	0.00334486	0.0818125
ZNF627	-0.195165	0.00334561	0.0818125
PAICS	-0.175033	0.00335659	0.0820047
SREBF1	-0.222128	0.00336115	0.0820047
DDB2	-0.234871	0.00336122	0.0820047
MMP27	-0.320015	0.00336456	0.0820047
LOC652185	-0.438916	0.00336532	0.0820047
HS.529542	0.492564	0.0033729	0.0820187
HS.543981	-0.698914	0.00337462	0.0820187
ADARB2	-0.531608	0.00337538	0.0820187
HPGD	0.285908	0.00337592	0.0820187
DDIT4L	-0.454297	0.00337997	0.0820187
LOC390638	0.346819	0.00338011	0.0820187
C1QTNF9	0.491115	0.003383	0.0820312
HS.210969	0.36473	0.00338572	0.0820397
LOC391157	0.34575	0.00339632	0.082239
MIR1302-1	-0.531422	0.00340855	0.0823869
RRAS2	0.222768	0.00340997	0.0823869
HS.545780	0.518443	0.00341317	0.0823869
HS.541603	0.432619	0.00341318	0.0823869
ACMSD	-0.568281	0.00341434	0.0823869
MPL	-0.26825	0.00342393	0.082561
HS.7023	-0.305207	0.00343269	0.0827144
LOC644334	0.254702	0.00343615	0.0827403
PADI2	-0.463834	0.00344468	0.0828067
DVL1	0.254663	0.00344492	0.0828067
LOC100130098	0.45809	0.00344609	0.0828067
HIST1H1C	-0.294783	0.00345321	0.0829201
C16ORF35	-0.207791	0.00345744	0.0829444
KRTAP4-12	-0.273493	0.00346324	0.0829444
SAMD9L	-0.22099	0.00346443	0.0829444
MAP1LC3B	0.223299	0.0034667	0.0829444
EDEM2	0.234748	0.00346986	0.0829444
OVOS	-0.433117	0.00347132	0.0829444
C20ORF160	0.255168	0.00347296	0.0829444
DARC	0.6821	0.0034734	0.0829444
HS.552336	-0.433838	0.0034778	0.0829628
HS.569596	-0.338641	0.00347896	0.0829628
LOC652317	-0.336524	0.00348465	0.0830411
OR6B2	0.457934	0.00349021	0.0831165
CCDC15	-0.256865	0.00349701	0.0832211
PCDHGB4	-0.715826	0.00350758	0.083386
LOC653240	0.334166	0.00350876	0.083386
FAM120B	-0.308882	0.00351839	0.0835575
ZMYND15	-0.331159	0.00352693	0.083643
HS.483906	0.211775	0.00352715	0.083643
LOC100132221	0.550774	0.00352924	0.083643
HOXD12	0.321211	0.00353549	0.0837337
LOC652968	0.411145	0.00354017	0.0837873
RBM3	-0.22244	0.00354529	0.083851
PCNA	-0.24259	0.00354947	0.0838757
KCNJ2	0.629818	0.00355118	0.0838757
TXNDC2	-0.193528	0.00355901	0.0840034
SLC16A5	-0.441331	0.00357492	0.0843214
BDNFOS	-0.287342	0.00358222	0.0844359
MSLN	-0.320495	0.00358909	0.0845033
CYP2D7P1	-0.184516	0.00358996	0.0845033
LOC652871	0.449508	0.00359722	0.0846011
LOC653383	0.316601	0.00359901	0.0846011
NEK4	0.366201	0.0036102	0.0847355
LOC388401	0.380703	0.00361231	0.0847355
C6ORF68	-0.326671	0.00361359	0.0847355
LOC647415	-0.303359	0.00361452	0.0847355
LOC100128140	0.386354	0.00362324	0.0847795
FURIN	0.256814	0.00362423	0.0847795
HS.579522	-0.275157	0.00362514	0.0847795
BRSK2	0.364442	0.0036262	0.0847795
HS.133324	0.247117	0.00364674	0.0852023
LOC139363	0.404834	0.00365137	0.0852527
OR52E2	-0.462473	0.0036575	0.0852955
IL1R2	-0.184453	0.00365813	0.0852955
C12ORF11	0.274815	0.00366228	0.0853348
FAM149B1	-0.394602	0.00366487	0.0853377
LOC650708	0.436367	0.00367104	0.0853415
LOC400388	-0.235881	0.00367151	0.0853415
C19ORF12	0.174364	0.00367486	0.0853415
DERA	-0.229367	0.00367598	0.0853415
AVEN	0.376352	0.00367844	0.0853415
HIST2H2AB	0.355736	0.00368185	0.0853415
BUD31	0.260504	0.0036823	0.0853415
CCDC21	-0.23932	0.00369308	0.0855341
PAK3	-0.287551	0.00369695	0.0855664
TNFRSF10B	0.214074	0.00370269	0.0855864
C1ORF53	-0.38892	0.00370384	0.0855864
MPP2	0.225624	0.00370523	0.0855864
UQCR	0.407665	0.00371567	0.0857703
RNF144A	-0.260502	0.00372071	0.0858294
ZNF560	0.243262	0.00373262	0.0859898
C14ORF101	0.289525	0.00373409	0.0859898
GTSF1	-0.369572	0.00373512	0.0859898
CNNM2	0.251689	0.00374344	0.0860702
SERPINA12	0.418202	0.00374359	0.0860702
LOC100131359	0.339457	0.00375332	0.0862163
SLC11A2	0.238921	0.00375673	0.0862163
ZNF567	0.33996	0.00375742	0.0862163
SLC22A13	-0.495218	0.00376557	0.0862892
LOC649632	0.546967	0.00376689	0.0862892
LOC650494	0.344992	0.00377095	0.0862892
CFHR4	-0.375647	0.00377262	0.0862892
PNMA2	-0.260302	0.00377756	0.0862892
MTNR1B	0.347285	0.00378125	0.0862892
RRP9	0.319589	0.00378303	0.0862892
TMEM208	0.216567	0.0037854	0.0862892
ZNF555	0.281755	0.00378653	0.0862892
PPP1R12B	-0.40723	0.0037887	0.0862892
LOC391044	0.380372	0.00378877	0.0862892
SGTB	0.308478	0.00379052	0.0862892
MID2	0.19172	0.0037941	0.0863138
FAM90A15	0.421397	0.00380785	0.0864827
PTDSS2	0.207512	0.00380828	0.0864827
FLJ22184	-0.301249	0.0038094	0.0864827
SGPL1	0.266947	0.00381152	0.0864827
LOC646358	0.259222	0.00381419	0.0864866
LOC647050	-0.539346	0.0038247	0.0866681
LEPRE1	0.259025	0.0038293	0.0867157
LOC645504	0.334313	0.00383379	0.0867382
GOLGA2	0.217958	0.00383608	0.0867382
COPS5	0.198983	0.00384451	0.0867382
LRRN4CL	0.339235	0.00384593	0.0867382
DUS1L	0.296433	0.00384661	0.0867382
WT1	0.272423	0.00384756	0.0867382
PDIA3	-0.476174	0.00384785	0.0867382
HS.374278	0.323051	0.00385466	0.0868353
PIK3CB	0.255316	0.00385937	0.0868848
FIGNL2	-0.344332	0.00386961	0.0870121
MAZ	0.219683	0.00387006	0.0870121
LOC642342	0.237875	0.00387718	0.0870521
LOC729786	-0.409039	0.00387936	0.0870521
LOC728790	0.411185	0.00387938	0.0870521
ASB9	-0.220335	0.00389149	0.0872671
CXCL13	-0.255032	0.00389766	0.0873337
KIAA0514	-0.23533	0.0038995	0.0873337
CREBZF	-0.264365	0.0039077	0.0874058
LOC440030	-0.279976	0.00390778	0.0874058
APBB1IP	-0.355521	0.00391047	0.0874096
LOC643420	-0.243395	0.00391488	0.0874518
ELAVL1	-0.185411	0.00392158	0.0875447
LIPG	-0.184342	0.00392745	0.0876103
PAM	-0.200904	0.00393108	0.0876103
C10ORF55	-0.319587	0.00393339	0.0876103
FHOD1	0.264183	0.00393464	0.0876103
HS.25567	0.309923	0.00394767	0.0878439
LOC100130383	0.290629	0.00395563	0.0879108
KLK4	-0.294006	0.00395576	0.0879108
NTSR1	-0.301305	0.00395956	0.0879389
PLEKHA4	-0.205405	0.00396239	0.0879453
SNORD124	-0.386822	0.00396699	0.0879908
ZNF428	-0.192814	0.00397595	0.0881331
ATP6V0B	0.21314	0.00399078	0.0884052
SEC22A	-0.190956	0.00399971	0.0885463
RARRES1	-0.478723	0.00400986	0.0886213
ITGB2	-0.219034	0.00401059	0.0886213
APLN	-0.310136	0.00401135	0.0886213
PHF21B	0.373503	0.00401334	0.0886213
SLC9A5	0.373136	0.00402513	0.0888073
HS.528284	-0.246257	0.0040269	0.0888073
GTF2E1	0.210242	0.00403938	0.0889116
KIAA0953	-0.558066	0.0040396	0.0889116
LOC649159	0.253157	0.00404434	0.0889116
LOC728080	0.344723	0.00404616	0.0889116
LOC648795	0.382334	0.00404616	0.0889116
SPTLC2	0.195912	0.00404704	0.0889116
SEMA5A	-0.228907	0.00406207	0.0891667
LOC100128174	-0.491288	0.00406576	0.0891667
RTF1	0.210994	0.004067	0.0891667
CYTL1	0.832242	0.00407503	0.0891667
HS.562504	-0.490612	0.00407863	0.0891667
WBP1	-0.178935	0.00408008	0.0891667
ZMYND8	-0.276128	0.00408047	0.0891667
PARP16	-0.246994	0.00408092	0.0891667
GMNN	0.272872	0.00408261	0.0891667
LOC652645	0.419189	0.00408544	0.0891667
ECM1	-0.205632	0.00408756	0.0891667
ZNF618	-0.237428	0.00408958	0.0891667
ARRDC1	-0.360614	0.00409507	0.0891743
OR4C45	0.352419	0.00409508	0.0891743
HS.583553	-0.351247	0.00409951	0.0892146
MAP3K7	-0.176438	0.00411602	0.0894616
HS.174158	0.284672	0.00411945	0.0894616
SLC7A4	-0.396635	0.00411964	0.0894616
LOC654096	0.341227	0.0041212	0.0894616
LOC389142	0.224479	0.00412581	0.0894648
LOC727916	0.440753	0.00412742	0.0894648
RFTN1	0.195171	0.00412911	0.0894648
ZNF652	-0.292629	0.00413525	0.0895419
LOC729225	0.212863	0.00414961	0.0897888
HS.162932	-0.200351	0.00415282	0.0897888
SGMS1	0.398267	0.00415533	0.0897888
LOC651721	-0.522475	0.00415862	0.0897888
WFS1	-0.207885	0.00415963	0.0897888
DEK	-0.286393	0.00416808	0.0898012
FOXK1	0.223006	0.0041713	0.0898012
HS.542013	0.70128	0.00417252	0.0898012
IFI35	-0.24673	0.00417499	0.0898012
PERP	-0.232814	0.00417618	0.0898012
LOC646906	-0.2468	0.00417711	0.0898012
LOC643801	-0.43475	0.00417837	0.0898012
ACCN3	0.257218	0.00418825	0.0899576
C9ORF6	0.211306	0.00420771	0.0902648
C3ORF32	0.432043	0.00420777	0.0902648
DCHS1	-0.352768	0.00421793	0.0904267
DDX60	-0.382535	0.00423851	0.0907361
LOC642165	-0.386983	0.00423915	0.0907361
MCM6	-0.225268	0.00424072	0.0907361
SCD	-0.184936	0.00424285	0.0907361
LOC647279	-0.409903	0.00424985	0.0907772
LOC100133578	0.235565	0.00425028	0.0907772
ANKRD49	0.26798	0.00425264	0.0907772
LOC646374	0.678302	0.00425922	0.0908615
GSTA3	0.325802	0.00426451	0.0909185
LOC730360	0.322655	0.0042681	0.0909389
HS.564183	-0.292547	0.00427248	0.0909762
MGC3196	0.19667	0.00428465	0.0911793
COX6BP1	-0.315086	0.00430552	0.0915159
LOC648527	-0.355435	0.00430576	0.0915159
HS.583888	-0.435054	0.00431112	0.0915335
XPNPEP2	0.354374	0.00431188	0.0915335
DNAJC16	0.441316	0.00431572	0.091547
OR12D2	-0.409189	0.00432071	0.091547
HS.573575	-0.288543	0.00432372	0.091547
CDCA7	-0.304871	0.00432484	0.091547
LOC100133586	0.317213	0.00432574	0.091547
PPP1R7	0.265741	0.00433163	0.0915863
WFIKKN2	0.577231	0.00433353	0.0915863
AOC3	0.246505	0.00433695	0.0915863
CCT2	0.248921	0.00433819	0.0915863
HS.326560	-0.296459	0.00435018	0.0917297
SH3RF1	0.187626	0.00435028	0.0917297
KDELR3	-0.17121	0.00436774	0.0920086
HS.572538	-0.198703	0.00436883	0.0920086
HS.570838	0.212517	0.00438248	0.09224
7A5	-0.282717	0.00439615	0.0923422
LOC440361	-0.438655	0.00439671	0.0923422
HS.333785	-0.298823	0.0043971	0.0923422
LOC653689	-0.452452	0.00439956	0.0923422
ADHFE1	0.211257	0.00440068	0.0923422
ACCN2	-0.281785	0.00441542	0.0925953
LOC100132878	0.57247	0.00444855	0.0932336
LOC651848	-0.690298	0.00445214	0.0932525
LOC646209	0.439454	0.00445677	0.0932865
ATP1B2	-0.256241	0.00445916	0.0932865
GSDMD	-0.227552	0.00446445	0.0932996
ZNF593	0.215254	0.00446739	0.0932996
LETM1	0.269749	0.00446788	0.0932996
LOC729681	0.361146	0.00447112	0.0933111
FLJ33544	-0.286798	0.00448573	0.0935283
SMUG1	-0.169406	0.00448693	0.0935283
FLJ30679	-0.304272	0.00449009	0.0935338
LOC652614	-0.283671	0.0044926	0.0935338
LOC400221	0.614542	0.00450297	0.0936472
LOC285412	0.26801	0.0045081	0.0936472
LOC678655	-0.334965	0.00450927	0.0936472
DEDD2	0.164887	0.00451024	0.0936472
LOC728661	-0.276048	0.00451158	0.0936472
WISP2	-0.396386	0.00451985	0.0936601
EBF3	-0.260876	0.00452092	0.0936601
LOC100131850	-0.337843	0.00452198	0.0936601
LOC650770	-0.361806	0.00452325	0.0936601
HS.466840	-0.354045	0.00452574	0.0936601
ELK4	0.253806	0.00454184	0.0939371
LOC100132938	-0.52033	0.0045474	0.0939372
HSPCAL3	0.284772	0.0045518	0.0939372
TMEM40	0.225366	0.00455543	0.0939372
VRK3	0.304441	0.00455843	0.0939372
HS.546375	0.324224	0.00455925	0.0939372
CCDC14	-0.241482	0.00456194	0.0939372
MS4A6A	0.267161	0.0045693	0.0939372
HEATR6	-0.190204	0.00457208	0.0939372
GML	0.47113	0.00457541	0.0939372
OR7E24	-0.191901	0.00457724	0.0939372
LOC648358	0.334088	0.00458205	0.0939372
CCDC79	0.236112	0.00458272	0.0939372
FAM54A	0.197901	0.00458443	0.0939372
PTPRE	0.212858	0.0045864	0.0939372
HAPLN2	0.364911	0.00458662	0.0939372
KLHDC8B	0.273955	0.00459106	0.0939372
SPP2	-0.37736	0.00459372	0.0939372
PDK3	-0.26611	0.00459475	0.0939372
IFI6	-0.220368	0.00459698	0.0939372
TXNRD2	-0.209221	0.00459809	0.0939372
LOC650346	-0.30305	0.00459886	0.0939372
RNU4-2	-0.385451	0.00460839	0.0940764
HEBP2	-0.184688	0.00461291	0.0941014
MMP15	0.482434	0.00461505	0.0941014
LOC651125	0.209476	0.00462075	0.094162
LOC652326	-0.280154	0.00463491	0.094395
ARHGAP8	-0.223358	0.0046416	0.0944349
MIR638	-0.386545	0.00464233	0.0944349
HS.539522	-0.333383	0.00464582	0.0944505
LOC402679	0.310718	0.00465819	0.0946408
MIA3	0.279115	0.00466066	0.0946408
TXNDC11	0.260453	0.00466621	0.0946658
STX5	0.176176	0.00466878	0.0946658
HIPK1	-0.185853	0.00467009	0.0946658
LOC100132037	-0.227499	0.00467814	0.0947735
HS.483183	0.33584	0.00468146	0.0947852
C2ORF61	-0.373309	0.0046912	0.0949269
HS.575268	0.498198	0.00469978	0.0950339
DEFB119	0.30596	0.00470198	0.0950339
GGTA1	0.281622	0.00470627	0.095065
CALHM3	-0.298412	0.00470949	0.0950746
GSTO2	-0.193407	0.00471403	0.0951106
ST7OT2	-0.252492	0.00472173	0.0952106
SDAD1	0.213732	0.004734	0.0954023
ARHGEF2	0.168074	0.00474386	0.0954871
NPIP	0.203507	0.00474577	0.0954871
OR7E91P	-0.368685	0.00474649	0.0954871
KHK	0.253005	0.00475334	0.0955695
LOC731040	0.411297	0.00476054	0.0956587
HS.514453	-0.402313	0.00477505	0.0958946
HS.582419	0.349048	0.00478761	0.096091
ZNF818	-0.269509	0.00479495	0.0961825
HS.444939	0.461737	0.00480814	0.0963732
M6PR	0.259474	0.00481003	0.0963732
LOC441495	0.482215	0.00481338	0.0963846
LGALS7B	-0.496994	0.00482151	0.0964915
NTN4	0.211678	0.00483305	0.0966483
TMEM55B	0.296846	0.00483493	0.0966483
LOC654126	0.190986	0.00484172	0.0967282
SURF2	0.300924	0.00484775	0.0967437
WDR40A	0.224033	0.00484809	0.0967437
MIR1245	0.476964	0.0048529	0.0967839
ANKZF1	-0.24431	0.00486237	0.0969169
PDE7B	0.305634	0.0048692	0.0969906
LOC286016	-0.220637	0.00487168	0.0969906
ATP6V1H	0.193922	0.0048779	0.0970447
ZBTB41	-0.230271	0.00488072	0.0970447
HS.42612	-0.26149	0.00488281	0.0970447
MIR548A3	-0.337382	0.00488661	0.0970645
IFFO2	0.339978	0.00489339	0.0971435
LOC650851	-0.404153	0.00489902	0.0971789
CXORF15	0.303366	0.00490315	0.0971789
IL11RA	-0.26943	0.00490525	0.0971789
RASA2	0.361363	0.00490641	0.0971789
C14ORF19	0.436889	0.00492312	0.0974457
LACRT	0.36316	0.00492887	0.0974457
LOC650885	-0.410876	0.00492976	0.0974457
LOC390466	-0.206093	0.00493114	0.0974457
FLJ41603	-0.325916	0.00494035	0.0975718
KIAA1712	-0.213574	0.00495035	0.0975947
GPR77	0.423016	0.00495346	0.0975947
SSX2IP	0.181389	0.00495424	0.0975947
CASKIN2	0.31751	0.00495616	0.0975947
MYO15B	0.454922	0.00495685	0.0975947
WASL	0.230937	0.00495842	0.0975947
HS.540037	-0.448158	0.00497212	0.0978086
SGSM3	-0.290025	0.00498012	0.0979102
HNF4A	0.205263	0.00499474	0.0980773
ST6GALNAC2	-0.466542	0.00499667	0.0980773
LOC284167	0.220763	0.00499712	0.0980773
LOC654092	-0.288973	0.00500079	0.0980937
LOC647197	-0.535414	0.00500686	0.0981571
C1GALT1	-0.193004	0.00501793	0.0983184
LOC100130906	-0.318061	0.00502079	0.0983188
FAM89A	0.206308	0.00502805	0.0983572
E2F7	0.180712	0.00503199	0.0983572
LOC100131364	-0.325504	0.00503291	0.0983572
RCE1	0.179602	0.00503919	0.0983572
CHORDC1	0.37903	0.00503925	0.0983572
CCT6A	0.236371	0.00503981	0.0983572
LOC643388	-0.444077	0.00505436	0.0985465
SAPS1	0.172836	0.0050552	0.0985465
LOC91461	-0.372908	0.00506121	0.0985941
FAM48B1	0.273471	0.00506334	0.0985941
LOC644880	-0.388366	0.00507715	0.0987586
LOC652669	0.494816	0.0050775	0.0987586
KRTHB6	0.496646	0.0050869	0.0988858
APOC1	-0.281758	0.00509422	0.0989726
HS.545111	0.398696	0.00510102	0.0990492
MUC20	-0.412165	0.00512264	0.0993409
ITCH	-0.190604	0.00512624	0.0993409
GPR124	-0.539846	0.0051282	0.0993409
FLJ10986	-0.260047	0.00513151	0.0993409
TRPM1	0.573131	0.00513216	0.0993409
SNORD110	0.28443	0.00513327	0.0993409
C8ORF40	-0.359768	0.00513788	0.0993745
PROS1	-0.237569	0.00514997	0.0995526
HBM	0.555043	0.00515572	0.0996081
LOC347487	-0.42539	0.00515905	0.0996169
PTPN20A	-0.460967	0.0051636	0.0996492
FLJ46309	-0.251959	0.00516994	0.0997159
DSN1	-0.194949	0.00517726	0.0997446
SGK1	0.283524	0.00517834	0.0997446
HS.575075	-0.608124	0.00518111	0.0997446
LOC100130616	-0.239968	0.00518555	0.0997446
KIAA0495	-0.186871	0.00518584	0.0997446
TXLNB	-0.595109	0.00519121	0.0997923
LOC100133111	-0.401278	0.00519985	0.0998787
LOC441763	-0.513566	0.00520147	0.0998787
IER5	0.197632	0.00520614	0.0999128
KIAA1571	-0.448192	0.00521334	0.0999955
RAP1GAP	-0.215713	0.00522139	0.100028
HS.403972	-0.213611	0.00522323	0.100028
LHX5	0.338408	0.00522375	0.100028
OMP	0.232293	0.0052266	0.100028
MAD2L2	0.229851	0.00523606	0.100146
ALG14	0.185972	0.00523948	0.100146
GPX8	-0.230659	0.00524142	0.100146
ZNF367	0.213649	0.00524918	0.100239
CCDC40	-0.275148	0.00526663	0.100516
TCEA2	-0.201561	0.00527308	0.100584
LOC400163	-0.383029	0.00529258	0.1009
GREM1	0.248698	0.00529643	0.100918
PHF12	-0.244706	0.00530238	0.100976
PLA2G4D	-0.262403	0.00530762	0.100987
LOC651957	-0.326078	0.00531032	0.100987
MIR320B2	0.347116	0.00531174	0.100987
LOC730050	-0.204782	0.00531749	0.101022
TULP1	0.374329	0.00531941	0.101022
RHBDL2	-0.23309	0.00532518	0.101076
LOC221442	-0.381654	0.00532926	0.101098
PATZ1	0.266987	0.00534058	0.101115
LOC100132833	0.517771	0.00534073	0.101115
CBR1	-0.225773	0.00534175	0.101115
CEBPG	0.263038	0.00534182	0.101115
WFDC8	0.340771	0.00535032	0.10122
RABGGTB	0.216028	0.00536804	0.101407
C15ORF27	-0.669557	0.00536809	0.101407
PIP5K1C	0.289017	0.00536898	0.101407
LOC646050	0.462712	0.00537515	0.101468
HS.296031	-0.202571	0.00540638	0.102002
LOC653882	-0.546909	0.00542187	0.102238
PHLDA1	0.18912	0.00542965	0.102244
FLJ20920	-0.361356	0.00543275	0.102244
LOC100128256	0.36269	0.00543333	0.102244
APOA4	-0.357478	0.005434	0.102244
AP1M1	-0.202235	0.00544537	0.102385
MAPK6	-0.379957	0.00544738	0.102385
LOC100130429	0.28751	0.00545713	0.10246
C1ORF124	0.210393	0.00545885	0.10246
LOC100130190	-0.193553	0.00546063	0.10246
THSD7A	-0.537084	0.00546321	0.10246
AIRE	-0.244267	0.00546916	0.102472
HS.570460	0.320921	0.00547281	0.102472
KIAA1614	0.48087	0.00547347	0.102472
LOC100132893	-0.376857	0.00547768	0.102472
ADAM21	-0.349225	0.00547866	0.102472
PSCD4	-0.504086	0.00549185	0.102663
HS.125695	0.294868	0.00551143	0.102973
FTHL8	0.220198	0.00551912	0.103013
LOC100130955	-0.624089	0.00551951	0.103013
LOC400389	0.523581	0.00553849	0.103268
LOC442590	0.338066	0.00554977	0.103268
LOC653669	-0.391069	0.00555222	0.103268
NEK7	0.289714	0.0055537	0.103268
LOC643356	0.424785	0.00555635	0.103268
WDR46	0.25207	0.0055577	0.103268
FAM110A	-0.208059	0.00555813	0.103268
MPV17L	0.304041	0.00556105	0.103268
NACAD	-0.242473	0.00556832	0.103268
LOC641825	0.295323	0.00556844	0.103268
HS.552934	-0.410505	0.0055688	0.103268
FAM86B1	0.192947	0.005569	0.103268
GCLM	0.312098	0.00557236	0.103275
C21ORF69	-0.344323	0.00558833	0.103516
LOC96610	0.240842	0.00560807	0.103806
LOC285453	-0.234223	0.00561	0.103806
PPP2R5A	0.23023	0.00561654	0.103845
LOC100133280	0.551211	0.00561813	0.103845
LOC100128994	-0.274726	0.00562617	0.103939
NDUFC1	-0.384597	0.0056316	0.103983
TRAK2	0.266642	0.00563672	0.104
LOC100129677	0.320819	0.00564053	0.104
HSD17B10	0.25389	0.00564155	0.104
SYT1	0.228305	0.0056491	0.104009
HS.407903	-0.244921	0.00565134	0.104009
AAMP	0.184469	0.00565492	0.104009
FLJ42280	-0.562661	0.00565908	0.104009
ZNF844	0.300821	0.00566207	0.104009
C10ORF112	-0.315369	0.00566214	0.104009
LZTFL1	0.301924	0.00566306	0.104009
C1ORF163	0.265833	0.00567575	0.104187
PPRC1	0.220912	0.00568313	0.104267
LOC100131635	0.373879	0.00569447	0.10442
COMT	-0.206965	0.00570069	0.104478
CITED4	0.244461	0.00570712	0.104541
AMY1B	-0.198427	0.00571382	0.104608
CHST14	-0.264882	0.00571851	0.104616
SFMBT1	0.181686	0.00572032	0.104616
FLJ20273	0.181527	0.00572432	0.104634
LOC100134459	0.46043	0.00573298	0.104686
LOC652703	-0.470861	0.0057351	0.104686
KCNK1	0.283937	0.0057362	0.104686
MKNK2	0.349061	0.00574065	0.104712
CRTAC1	-0.204951	0.00574488	0.104734
LOC645600	-0.305453	0.00574898	0.104744
TXNL4B	0.410838	0.00575149	0.104744
FLJ14166	-0.282364	0.00575522	0.104747
CHEK1	0.195689	0.00575774	0.104747
DDX1	0.184387	0.00579521	0.105374
LOC732206	-0.460923	0.00579832	0.105375
ELTD1	0.286921	0.00581343	0.105594
NOD2	-0.39771	0.00582718	0.105774
LOC649379	0.276288	0.00582952	0.105774
TNFSF4	0.242572	0.00583283	0.105774
MGC42105	-0.464708	0.00583809	0.105774
DNPEP	0.248183	0.00583861	0.105774
GPR19	-0.270293	0.00585896	0.105864
PAIP2	0.189065	0.00586186	0.105864
LOC643596	-0.551241	0.00586611	0.105864
CMYA5	0.516721	0.00586628	0.105864
LRP6	-0.333609	0.00586697	0.105864
LOC641858	0.54705	0.00586811	0.105864
MDC1	-0.172433	0.00587019	0.105864
AP3S1	-0.322071	0.00587345	0.105864
HS.544261	-0.341081	0.0058735	0.105864
OR52K1	0.342431	0.00587422	0.105864
PRKCDBP	-0.2137	0.00588033	0.105871
MYH1	-0.314996	0.0058831	0.105871
VMD2L3	0.416326	0.00588377	0.105871
HOXB5	-0.212882	0.00589267	0.105976
PTGER2	0.171502	0.00591062	0.106149
LOC257358	-0.390221	0.00591091	0.106149
IL3RA	-0.291463	0.00591426	0.106149
RAD23B	-0.237511	0.00591457	0.106149
JAG1	0.402947	0.00591815	0.106159
MIR652	0.222411	0.00592488	0.106224
CAPRIN2	0.317623	0.00594643	0.106526
EPB41L3	-0.394957	0.00594955	0.106526
ELMO3	0.171842	0.00595529	0.106526
IQSEC1	-0.22505	0.00596041	0.106526
GLRX3	0.165972	0.00596108	0.106526
INDO	-0.261542	0.00596237	0.106526
SUMF1	-0.225101	0.00596325	0.106526
OR13H1	0.816761	0.00597649	0.106707
LOC649817	0.302917	0.0059824	0.106758
DEFB115	-0.261425	0.0059917	0.106868
TM2D3	0.156225	0.00599593	0.106889
SCG2	0.441884	0.00600201	0.106942
RPS6KA3	0.191532	0.00601269	0.107077
XAGE5	0.472203	0.00601801	0.107109
LRRC44	-0.306064	0.00602064	0.107109
SCARNA10	-0.208744	0.00603033	0.107226
CUL9	-0.276328	0.00603884	0.107322
MAPK12	0.281685	0.00604887	0.107445
LOC651849	-0.386958	0.00605736	0.107468
FAM75A4	-0.404001	0.00605938	0.107468
HS.255208	0.183883	0.00605946	0.107468
TRIM22	-0.260248	0.00606784	0.107561
INTS8	0.249685	0.00607282	0.107594
LYRM7	0.28019	0.00608237	0.107675
LAMA1	-0.198297	0.00608361	0.107675
SCNN1B	0.31342	0.00608773	0.107693
TCEAL2	-0.33803	0.00609715	0.107744
ETFDH	0.214004	0.00609882	0.107744
FAM22E	-0.612493	0.00609997	0.107744
CTSK	-0.249582	0.00611597	0.107953
NR1H2	0.261029	0.00611838	0.107953
IL18R1	0.226194	0.0061212	0.107953
C4ORF17	-0.480934	0.00612696	0.107953
LOC654335	0.252214	0.0061274	0.107953
CTPS	0.30102	0.00613102	0.107962
TRAF5	-0.238089	0.00614533	0.108039
LOC644167	-0.384363	0.00615346	0.108039
DHX37	0.162113	0.00615354	0.108039
OR2Y1	-0.496224	0.0061547	0.108039
LOC653604	-0.360834	0.00615577	0.108039
SERPING1	-0.223189	0.00615674	0.108039
LOC100129966	0.581824	0.0061587	0.108039
SIRPG	0.312031	0.00616036	0.108039
LOC388900	-0.224715	0.00617241	0.108131
KIAA0133	0.34046	0.00617651	0.108131
TBP	0.1647	0.00618306	0.108131
LOC442454	-0.200278	0.00618718	0.108131
LOC100129226	0.451427	0.00618779	0.108131
LOC148766	-0.448677	0.00618971	0.108131
GLB1L2	0.384686	0.00619025	0.108131
LOC285346	0.461779	0.00619166	0.108131
SAP30L	0.255499	0.00619376	0.108131
ZNF586	0.215858	0.00620273	0.108173
SLC35F5	0.182011	0.00620521	0.108173
C11ORF1	-0.188902	0.00620551	0.108173
HS.578360	-0.364885	0.00621505	0.108285
GIPC1	0.214884	0.00621919	0.108302
B4GALT3	0.219504	0.00622273	0.108309
CCBE1	-0.345173	0.0062292	0.108335
LOC197350	0.4901	0.00623048	0.108335
LOC100129162	-0.342243	0.00624154	0.108429
SETD3	0.205114	0.00624214	0.108429
TBC1D9B	-0.17892	0.00625754	0.10859
TAF5	0.234003	0.0062594	0.10859
CXORF57	-0.245839	0.00626277	0.10859
ZNF650	0.261645	0.00626438	0.10859
LOC100133882	-0.338264	0.00626709	0.10859
ST13	-0.241872	0.00629463	0.109012
[truncated: 32,604 more rows]

## Sheet: Table S3
Table S3. Differentially expressed genes in the NEDD8/SYVN1 condition.
Genes	logFC	p-values	FDR
C9ORF5	-0.587831	1.95353e-08	0.000534324
DNAJB9	0.71028	3.3493e-08	0.000534324
TWSG1	-0.476538	4.6326e-08	0.000534324
KIAA1715	-0.567881	8.37473e-08	0.000601064
HS.255208	0.521103	8.68539e-08	0.000601064
LOC644447	-0.488212	1.10966e-07	0.000639939
FZD4	0.654634	3.50821e-07	0.00152015
PTGER2	0.456031	3.51459e-07	0.00152015
CYR61	0.45115	5.23941e-07	0.00194436
C6ORF62	-0.492251	5.61922e-07	0.00194436
SLC3A2	0.563431	6.3736e-07	0.0020049
FGF2	0.548575	9.25733e-07	0.00266935
LDLR	0.354005	1.06852e-06	0.00275873
DEPDC1	-0.469625	1.16753e-06	0.00275873
ZC3H12C	0.439487	1.19591e-06	0.00275873
PLAGL2	0.374451	1.65739e-06	0.00346239
IREB2	-0.466712	1.70108e-06	0.00346239
LOC652331	0.593458	1.90485e-06	0.00366177
TMEM200A	0.41717	2.08576e-06	0.00379851
SRM	0.468008	2.25801e-06	0.00390658
HS.542846	-0.598811	2.40214e-06	0.00395805
HOXA10	-0.406225	2.72404e-06	0.00428442
HS.356079	-0.346646	3.03919e-06	0.00457226
ANTXR2	0.386831	3.2481e-06	0.00467268
COL4A1	0.404156	3.37602e-06	0.00467268
NUP43	-0.538338	3.51913e-06	0.00468342
CTGF	0.422944	4.22719e-06	0.00541738
PHLDA1	0.343279	4.40851e-06	0.00544797
TNNT3	-0.491685	4.88865e-06	0.00582016
RARRES1	-0.507564	5.04609e-06	0.00582016
HERPUD1	0.410071	5.25479e-06	0.00586536
KLHL12	-0.357259	5.52237e-06	0.00597141
C6ORF114	0.664637	5.82324e-06	0.00600587
SLC7A6	0.320132	5.90138e-06	0.00600587
TEF	-0.401161	6.26354e-06	0.00613135
SPATA5	0.358438	6.37907e-06	0.00613135
LOC100128916	0.584063	6.62057e-06	0.00619148
COL27A1	-0.433724	7.32381e-06	0.00653595
CORO2A	-0.349935	7.42349e-06	0.00653595
LOC100129536	-0.572224	7.55558e-06	0.00653595
LOC651293	0.89615	8.17329e-06	0.00666691
LYPLAL1	-0.327032	8.26909e-06	0.00666691
OR13G1	0.448805	8.28498e-06	0.00666691
KLHL11	0.493413	8.54866e-06	0.00672274
HS.527657	0.306203	8.86319e-06	0.0068152
SP8	0.610769	9.35095e-06	0.0068796
RNF216L	0.326666	9.36555e-06	0.0068796
RHOU	-0.393932	9.77298e-06	0.0068796
SGK	0.460617	1.00809e-05	0.0068796
DOK3	0.516195	1.04529e-05	0.0068796
FAM117B	-0.407546	1.06226e-05	0.0068796
LOC652879	0.629069	1.07266e-05	0.0068796
DPY19L1	0.328729	1.08115e-05	0.0068796
OR2M4	0.507043	1.08859e-05	0.0068796
TADA2B	0.490579	1.09908e-05	0.0068796
CDKN1A	0.301901	1.1134e-05	0.0068796
RSAD2	0.483801	1.15598e-05	0.00697158
ZNF878	0.437965	1.16922e-05	0.00697158
PRSS42	-0.344044	1.2072e-05	0.00697158
C20ORF51	-0.508739	1.20887e-05	0.00697158
LOC100128018	-0.639125	1.28138e-05	0.00726463
FLJ41484	-0.372753	1.30168e-05	0.00726463
LOC652819	-0.92866	1.49658e-05	0.00821976
LOC653472	-0.411505	1.58836e-05	0.00850761
PIF1	-0.301448	1.60777e-05	0.00850761
HBEGF	0.434462	1.64298e-05	0.00850761
SIX3	0.362326	1.66098e-05	0.00850761
ZNF467	-0.634624	1.67192e-05	0.00850761
CDC25A	0.385802	1.82589e-05	0.00910309
LARS2	0.293247	1.84156e-05	0.00910309
LOC100132217	0.583968	1.88906e-05	0.00918917
TXNDC15	-0.552748	1.91209e-05	0.00918917
FJX1	0.342035	1.97174e-05	0.00920698
ZSWIM4	0.362769	1.98285e-05	0.00920698
CD83	0.344142	2.03865e-05	0.00920698
SESN2	0.529613	2.1039e-05	0.00920698
MAP2K3	0.413574	2.11134e-05	0.00920698
SLC31A2	0.377648	2.11608e-05	0.00920698
SRPR	0.450451	2.17724e-05	0.00920698
LOC652231	0.54697	2.1815e-05	0.00920698
LOC729225	0.365531	2.1831e-05	0.00920698
C8ORF40	-0.303371	2.20279e-05	0.00920698
FURIN	0.326034	2.20848e-05	0.00920698
LOC678655	-0.383323	2.35719e-05	0.00970993
STX3	0.297137	2.40572e-05	0.00974094
SLC30A7	0.293058	2.42102e-05	0.00974094
LOC791120	-0.494151	2.59399e-05	0.0103169
ABRA	0.530962	2.69064e-05	0.0105189
SGK1	0.408604	2.70558e-05	0.0105189
C3ORF52	0.410254	2.77756e-05	0.0106123
ARHGAP19	-0.584418	2.81483e-05	0.0106123
C22ORF24	-0.464845	2.82159e-05	0.0106123
FHL5	-0.670327	2.87681e-05	0.0106338
LOC728908	0.334793	2.88877e-05	0.0106338
TRIB1	0.364055	3.01036e-05	0.0109647
FLJ34969	-0.479986	3.10191e-05	0.0111473
SRF	0.299779	3.12492e-05	0.0111473
JAG2	-0.393071	3.30848e-05	0.0116816
LOC644420	0.650797	3.35564e-05	0.0117285
PTH1R	-0.448833	3.47044e-05	0.0120084
PIK3R2	0.279451	3.80624e-05	0.01304
ITGA5	0.384963	3.97166e-05	0.0134733
TOR1AIP2	-0.280109	4.1236e-05	0.0137394
CCL3L3	0.363338	4.14077e-05	0.0137394
ADCY5	-0.420085	4.20125e-05	0.0137394
SBF1	0.303738	4.20895e-05	0.0137394
AGPAT9	0.36078	4.30897e-05	0.0138558
HS.580451	0.571326	4.36095e-05	0.0138558
SCNN1B	0.664376	4.38254e-05	0.0138558
HS.309308	-0.399289	4.40478e-05	0.0138558
HS.143018	0.369118	4.44644e-05	0.0138609
NCAPH	-0.44246	4.50638e-05	0.0139223
CYP3A7	0.438937	4.57802e-05	0.0140185
SLC25A10	-0.457676	4.65434e-05	0.0141272
FAM90A1	0.558068	4.74915e-05	0.0142896
MIR1225	0.676601	4.79529e-05	0.014304
IL29	0.829996	4.9845e-05	0.0147413
CYTH1	0.313885	5.07018e-05	0.0148093
C10ORF33	-0.353631	5.09309e-05	0.0148093
MBOAT4	0.505164	5.16978e-05	0.0149071
ITGB8	0.471892	5.43517e-05	0.0155428
VPS24	-0.447994	5.51577e-05	0.015644
CES2	-0.363444	5.61525e-05	0.015663
ODC1	0.316513	5.62649e-05	0.015663
PIGX	-0.292141	5.69168e-05	0.015663
SETD8	0.300952	5.71172e-05	0.015663
LOC649248	-0.386442	5.74881e-05	0.015663
BUB1	-0.250369	5.90187e-05	0.0158143
RDM1	-0.381835	5.91754e-05	0.0158143
ITGB6	-0.395021	5.94143e-05	0.0158143
LOC91461	-0.433943	6.02059e-05	0.0158984
SLC25A25	0.259842	6.06494e-05	0.0158984
LOC100131256	-0.374117	6.14765e-05	0.0159058
HOXA11	0.277047	6.16084e-05	0.0159058
SERPINE1	0.478134	6.20565e-05	0.0159058
PTGS2	0.632564	6.56373e-05	0.0165834
LMNA	-0.281505	6.59098e-05	0.0165834
RNF215	-0.405955	6.68969e-05	0.0165834
HS.580442	0.554655	6.69622e-05	0.0165834
LOC401152	-0.613499	6.70964e-05	0.0165834
MTAP	0.33111	6.81373e-05	0.0166938
ILDR1	-0.266844	6.85081e-05	0.0166938
ALOX5	-0.400282	7.01136e-05	0.0169655
BYSL	0.248301	7.09387e-05	0.017046
C15ORF39	0.444785	7.42221e-05	0.0177119
CAPRIN2	0.330627	7.51309e-05	0.0177768
LOC648733	-0.829131	7.58191e-05	0.0177768
FLJ14213	0.360953	7.61278e-05	0.0177768
LAMB3	0.35127	7.65487e-05	0.0177768
MXD1	0.284173	7.91735e-05	0.0180041
RBM15B	0.407108	7.92786e-05	0.0180041
C19ORF12	0.26465	7.9497e-05	0.0180041
HSPA5	0.36844	7.96088e-05	0.0180041
RANBP6	0.293155	8.0589e-05	0.0181074
LOC645033	-0.45511	8.34662e-05	0.0185365
UNC5D	-0.567533	8.35703e-05	0.0185365
KLHL18	0.288921	8.63051e-05	0.0188367
DHDH	-0.307467	8.64389e-05	0.0188367
LOC644883	0.650692	8.65567e-05	0.0188367
LOC283682	0.417542	8.72943e-05	0.0188785
FIGN	0.272128	8.91442e-05	0.0190269
SERPINH1	0.341609	8.95038e-05	0.0190269
KCNK6	0.241888	8.96303e-05	0.0190269
ABCC3	-0.297992	9.09856e-05	0.0191968
HIST1H2AK	0.556622	9.26529e-05	0.0194302
PHLPP2	0.368775	9.35354e-05	0.0194971
LOC440905	-0.293842	9.66636e-05	0.0199221
HS.175569	-0.308985	9.70793e-05	0.0199221
C3ORF32	0.406803	9.77226e-05	0.0199221
PEX11G	-0.337386	9.78775e-05	0.0199221
LOC647979	0.505313	0.000100696	0.020294
HS.573905	-0.589469	0.000101187	0.020294
LOC642819	-0.403612	0.000101464	0.020294
WDR79	-0.243379	0.000102814	0.0204459
LOC126860	-0.304363	0.000104141	0.0204975
LOC646064	-0.442743	0.000104259	0.0204975
TNFRSF11B	0.483011	0.000106821	0.0208827
SLC11A2	0.257639	0.000108387	0.0209847
IL8	0.645704	0.00010984	0.0209847
TGFBR2	0.282238	0.000110425	0.0209847
USMG5	-0.345643	0.000110571	0.0209847
LOC729879	1.21609	0.000110716	0.0209847
LOC100129297	-0.265276	0.000111188	0.0209847
KRTAP10-12	0.333941	0.000111589	0.0209847
IKZF1	0.321972	0.00011302	0.021139
OLR1	0.420709	0.000116669	0.0216087
LOC100130508	0.463619	0.00011678	0.0216087
MYF6	-0.289277	0.000118736	0.0218538
NUMBL	-0.548054	0.000121874	0.0223127
SOLH	0.293017	0.000123771	0.0224674
CH25H	0.636235	0.000124018	0.0224674
LOC100132444	0.453767	0.000125298	0.0225811
LOC100132833	0.489659	0.000127389	0.0227251
MDFI	-0.462433	0.000127411	0.0227251
COL4A2	0.42474	0.000128071	0.0227256
HS.400131	-0.272644	0.000128934	0.0227621
LOC727765	-0.426017	0.000129979	0.0228301
HS.46506	0.504832	0.00013465	0.0231772
ARHGDIA	0.338557	0.000134664	0.0231772
EGR2	0.365609	0.000134993	0.0231772
HS.574069	0.45746	0.000135044	0.0231772
MATK	-0.284415	0.000135304	0.0231772
GPR27	0.672752	0.000138173	0.023552
HS.156892	0.464299	0.000139059	0.0235806
LOC390424	0.328872	0.000140905	0.0235806
SCARB2	-0.384875	0.000141894	0.0235806
ANKMY1	-0.295623	0.000142106	0.0235806
KLHL22	-0.263943	0.000142411	0.0235806
LOC442366	0.442633	0.00014243	0.0235806
LOC644472	-0.440175	0.00014327	0.0236068
HS3ST2	0.43059	0.000146041	0.0239493
FAM3C	0.296719	0.000147506	0.0240513
AP1G1	-0.258872	0.00014874	0.0240513
LOC651309	-0.318844	0.000148748	0.0240513
WIPI2	0.348635	0.000151678	0.024411
OR13H1	0.789915	0.000153726	0.0245284
LOC441086	0.452842	0.000153825	0.0245284
HS.566857	0.499278	0.000158937	0.0252273
KIAA1826	0.252895	0.00016025	0.0253194
MNDA	0.495748	0.000161982	0.0253428
RND1	0.495082	0.000162621	0.0253428
PI4K2B	-0.270492	0.00016321	0.0253428
HIF1AN	0.244269	0.000164193	0.0253428
RNF44	0.309276	0.000164508	0.0253428
H1F0	-0.25877	0.000164792	0.0253428
LOC389599	0.275388	0.000166111	0.0254326
FCER2	0.396323	0.000167284	0.0254994
NFE2	-0.464432	0.000170464	0.0258405
ZNF660	-0.341568	0.000171015	0.0258405
LOC100128909	0.238667	0.000173367	0.0260819
HS.541987	0.299263	0.000176547	0.026247
ZNF202	0.316653	0.000176568	0.026247
PMEPA1	0.303859	0.00017674	0.026247
HS.544832	-0.373661	0.000178934	0.0264593
B4GALT5	0.266421	0.000180731	0.0266112
LOC647677	-0.405962	0.000183599	0.026919
CFL2	0.365631	0.000184426	0.0269262
WASF1	0.259	0.000187558	0.0271963
FNDC3A	0.32557	0.000187848	0.0271963
GTPBP1	0.390806	0.000189078	0.0272603
PGBD5	0.244056	0.000190422	0.0273402
MEX3D	0.459338	0.000193541	0.0275099
LOC643285	0.639955	0.000193654	0.0275099
RCAN1	0.374492	0.000193989	0.0275099
ZNF707	0.234551	0.000200044	0.027871
PIK3CB	-0.254848	0.000200071	0.027871
LOC100132878	0.514108	0.0002002	0.027871
HS.564082	-0.408989	0.000200363	0.027871
TMEM189	0.275467	0.000200563	0.027871
GPR107	0.303919	0.000201808	0.0279318
LOC100134047	-0.386925	0.00020355	0.0280607
MMP7	0.262944	0.000207945	0.0285528
FLJ42289	-0.272693	0.000208997	0.0285819
EDN1	0.418173	0.000210049	0.0285819
ZIK1	0.254039	0.000211161	0.0285819
TCEAL2	-0.288946	0.000212119	0.0285819
LOC100130087	-0.372611	0.000212287	0.0285819
LOC642031	0.224632	0.000216578	0.0290466
OR10H3	0.458217	0.000217967	0.0291201
KLK6	-0.332048	0.000218849	0.0291254
PNMAL1	-0.267348	0.000224938	0.0297203
C4ORF34	-0.211962	0.000225037	0.0297203
LOC642564	-0.336676	0.000226235	0.0297649
MEX3B	0.419066	0.000227946	0.0298214
GJB2	-0.439135	0.000228388	0.0298214
SNORD107	-0.275462	0.000230201	0.0298422
TMEM47	-0.422432	0.000230272	0.0298422
FLJ35409	0.365132	0.000234575	0.0302865
FBXO4	-0.373627	0.000236508	0.0304224
HBM	0.734613	0.000243965	0.0312135
HS.193767	0.379054	0.000244462	0.0312135
TRPT1	-0.222925	0.000247563	0.031381
RNF8	0.203186	0.000247587	0.031381
CATSPER1	-0.40595	0.000250207	0.0315505
IL1B	0.413366	0.000250748	0.0315505
HS.531457	0.218115	0.000252517	0.031658
PCDHGA11	0.244709	0.000254045	0.0317345
NP	0.307635	0.000255174	0.0317609
LOC729310	-0.340699	0.000257086	0.0318842
LOC642567	0.368771	0.000265853	0.0324984
CDCA1	-0.246818	0.000267175	0.0324984
HS.551115	-0.590242	0.000267716	0.0324984
LOC100134236	-0.536206	0.000267787	0.0324984
GCG	0.430115	0.000268791	0.0324984
DCP2	-0.23436	0.000269275	0.0324984
LOC643580	0.428161	0.000269567	0.0324984
TNFAIP3	0.3975	0.000270045	0.0324984
GPR37L1	0.451003	0.000270492	0.0324984
LOC652542	0.426992	0.000274943	0.032919
C1QTNF9	0.566649	0.000277192	0.0330659
HILS1	0.6258	0.000278081	0.0330659
IFIT2	0.425966	0.000279588	0.0331311
COL10A1	-0.499454	0.000283043	0.0334261
HSPH1	0.222007	0.000285099	0.0335544
LOC650832	0.553543	0.000287231	0.0336907
LOC100128328	-0.351637	0.000289332	0.0338226
ACAP2	0.265752	0.000291752	0.0339906
FBP1	-0.417931	0.000294813	0.0341699
APOLD1	-0.356939	0.000295266	0.0341699
FUT2	-0.372756	0.000298716	0.0344539
ZNF35	0.273012	0.000299789	0.0344628
HS.566279	-0.36435	0.000305634	0.0348716
BPI	0.316906	0.000305748	0.0348716
ADAM19	0.243044	0.000306368	0.0348716
RELB	0.246735	0.000309465	0.0350355
HS.564159	0.328352	0.000309834	0.0350355
SNORA13	0.425807	0.000313902	0.0352153
HS.556853	0.279255	0.000314954	0.0352153
UBE2J1	0.274094	0.000315306	0.0352153
MPRIP	0.240378	0.000315494	0.0352153
ARMET	0.358952	0.000316765	0.0352434
NCF2	0.31236	0.00031982	0.0354359
LOC441768	0.322923	0.000320543	0.0354359
HS.566661	-0.378818	0.000324057	0.0357103
MIR373	-0.463812	0.000325842	0.0357929
LOC342531	-0.330606	0.000328523	0.0359733
STIM1	0.277436	0.000330395	0.0360641
PTGER4	0.36862	0.000331783	0.0361017
DCBLD2	0.192935	0.000334942	0.0363313
PPP1R15A	0.321109	0.000337717	0.0363592
HS.285193	0.686992	0.00033889	0.0363592
GPR6	-0.34532	0.000339065	0.0363592
PLGLA	-0.344125	0.000339403	0.0363592
C22ORF27	0.313181	0.000341136	0.0364321
SECISBP2L	0.30796	0.000342501	0.0364653
OR8K5	-0.314052	0.000344496	0.0365061
HS.566225	0.301837	0.000344995	0.0365061
CDC14B	0.228898	0.000353075	0.0372472
LOC389369	0.830204	0.000356549	0.0374994
UCN2	0.303636	0.000358157	0.0375544
GRIA2	0.534721	0.000360124	0.0376465
ZC3HAV1	0.26431	0.00036171	0.0376985
HSPC171	0.231198	0.000363302	0.0377507
LOC100127999	0.295461	0.000365032	0.0377716
SLC40A1	0.310013	0.000365687	0.0377716
AMDHD2	-0.357571	0.000377058	0.0385648
MAGEB10	-0.29159	0.000377134	0.0385648
BICD2	0.30476	0.000377628	0.0385648
MBD3	0.252811	0.000378101	0.0385648
HS.447508	0.38004	0.000378939	0.0385648
LOC730952	-0.453213	0.000385191	0.03903
HS.560263	-0.404769	0.00038609	0.03903
FAM72A	-0.293434	0.000389304	0.03903
LOC652354	-0.262561	0.000392797	0.03903
LOC100127920	0.214389	0.000393875	0.03903
LOC643035	0.253052	0.000393988	0.03903
KHDRBS1	-0.231646	0.000394657	0.03903
GALE	-0.271556	0.000395658	0.03903
LOC645342	0.447628	0.000397506	0.03903
HS.99472	0.524562	0.00039839	0.03903
LOC100132869	0.757425	0.000398429	0.03903
ZNF614	0.230282	0.000398993	0.03903
TIPARP	0.25125	0.000399755	0.03903
HS.483183	0.479811	0.000400036	0.03903
HSPA6	0.507494	0.000401194	0.03903
NR6A1	0.312625	0.000401557	0.03903
C10ORF67	0.238682	0.00040316	0.0390761
PGLYRP4	0.356796	0.000405001	0.0391046
LOC650853	-0.604882	0.000405715	0.0391046
DNAJA4	0.243397	0.000412133	0.0395693
NR2F1	0.519301	0.000415747	0.0395693
NEK6	0.229213	0.000415793	0.0395693
NKIRAS1	0.349442	0.000416075	0.0395693
HSPA7	0.477084	0.000417303	0.0395693
SLC39A14	0.304683	0.000417397	0.0395693
HS.4892	-0.337103	0.000421801	0.0398192
GOLGA7B	0.307775	0.000422335	0.0398192
DSG1	-0.326921	0.000423952	0.039863
LOC100134816	0.357792	0.000427634	0.0401003
LOC441528	0.296051	0.000431449	0.0403487
SLC9A5	0.276108	0.000434618	0.0405354
CCDC111	-0.229118	0.000436985	0.0406467
PISD	0.269493	0.000439653	0.0406793
KRTAP19-1	0.354187	0.000440496	0.0406793
LOC100132839	0.208072	0.000440863	0.0406793
RHEBL1	0.275733	0.000447045	0.0410443
FBLN2	-0.201143	0.000447191	0.0410443
LOC729231	0.249861	0.000451223	0.0413048
LOC442015	0.306591	0.000452677	0.0413286
LOC728012	0.270349	0.000455604	0.0414863
LOC644944	0.333026	0.000459691	0.0417486
SDC4	0.281308	0.000461639	0.0417964
ZNF583	0.371979	0.000463233	0.0417964
SLC2A11	-0.260948	0.000464295	0.0417964
TEKT1	-0.31491	0.000465897	0.0417964
BCAS1	-0.373384	0.000466769	0.0417964
LOC646576	0.227352	0.000468985	0.0417964
ETFB	-0.236573	0.000469794	0.0417964
C1GALT1	-0.304677	0.000469881	0.0417964
TTL	0.212075	0.000477414	0.0423576
SAV1	-0.20812	0.000479759	0.0424568
CUTC	-0.349321	0.000487676	0.0430474
DAAM2	-0.402519	0.000499727	0.0439698
TNNC2	-0.394697	0.000500667	0.0439698
LOC644126	0.440807	0.000502487	0.0440179
LOC729252	0.403264	0.00050496	0.0441228
C5ORF62	0.312057	0.00050746	0.0442295
MMP1	0.4771	0.000515707	0.0446302
CXORF42	-0.328508	0.000516629	0.0446302
LOC647193	-0.48857	0.000516812	0.0446302
HS.571953	0.27898	0.000517216	0.0446302
DDIT4L	-0.477671	0.000520466	0.0447989
LOC651407	0.38182	0.000523522	0.0448896
FST	0.233978	0.000524132	0.0448896
ARHGAP8	-0.299409	0.000525411	0.0448896
CLCNKA	-0.20291	0.000527339	0.0449433
LOC652708	0.428293	0.000535553	0.0455312
ARMCX4	-0.304971	0.000541403	0.0459158
LOC100129744	-0.348069	0.000547059	0.0460903
LOC649136	-0.352662	0.000547282	0.0460903
TRAF5	-0.247165	0.000547457	0.0460903
LOC644667	0.378641	0.000549883	0.0461822
LOC727825	0.255083	0.000553361	0.0463617
MARK1	0.300383	0.000562498	0.0469581
STRADB	0.262523	0.000563543	0.0469581
FAM122B	-0.252038	0.00056455	0.0469581
LOC100130134	0.359458	0.000570398	0.0473308
CACNA1S	0.314503	0.000573001	0.047433
TM4SF1	0.235472	0.000576139	0.0475789
TMEM110	0.422223	0.000579618	0.0476983
BTBD3	0.255083	0.000580341	0.0476983
CEACAM1	0.232106	0.000584182	0.0477569
LOC642828	0.270662	0.000584276	0.0477569
ATXN1L	0.241382	0.000585848	0.0477569
HS.539888	-0.353072	0.000586576	0.0477569
SPA17	-0.222395	0.0005932	0.0481829
CCKAR	-0.552391	0.000595135	0.0482268
HS.560459	0.358351	0.000601951	0.0486652
LOC730005	0.230835	0.000608842	0.0489987
LOC392100	0.356001	0.00061076	0.0489987
PRMT6	0.22072	0.000610868	0.0489987
ZNF625	-0.236972	0.00061174	0.0489987
LOC729768	0.249222	0.000613642	0.0490375
SNORA5A	-0.446128	0.00061742	0.0492258
NOS1AP	0.403378	0.000622077	0.049384
TJP3	-0.328836	0.000622436	0.049384
HS.88156	-0.284431	0.000625979	0.049384
MED9	0.2215	0.000626168	0.049384
IL7R	0.511501	0.000627448	0.049384
FAM189B	0.255038	0.000627968	0.049384
LOC100131583	-0.334723	0.000632318	0.049562
CRYL1	-0.378519	0.000633096	0.049562
C1ORF175	-0.567592	0.000635028	0.049601
KDM5A	-0.43206	0.000636916	0.0496205
LAMC2	0.209786	0.000638146	0.0496205
ZNF586	0.256441	0.000641316	0.0496941
GBA2	0.270648	0.000641965	0.0496941
SQLE	0.220271	0.000653254	0.0504551
C14ORF19	0.425373	0.000659622	0.050798
ZNF8	0.512525	0.000662324	0.050798
FER1L4	-0.386689	0.000663368	0.050798
TIGA1	0.244724	0.00066432	0.050798
ZNF18	-0.406761	0.000665874	0.050798
TOR1B	0.195513	0.000666502	0.050798
SNORD64	-0.407216	0.000668631	0.0508483
CEBPB	0.211525	0.000670808	0.0509019
MTHFD2	0.254859	0.000674966	0.0511054
SGCA	0.345275	0.000679949	0.051236
FAM43A	0.274968	0.000681094	0.051236
BACH1	0.237697	0.000681487	0.051236
ERN1	0.400822	0.000682613	0.051236
RASSF7	-0.183525	0.00069207	0.0518078
FHOD3	0.216138	0.000693226	0.0518078
CAMK2N2	0.37985	0.000695242	0.0518465
TBC1D9B	-0.220665	0.000699831	0.0520765
LOC651189	0.550167	0.000711536	0.0528338
CETP	-0.290453	0.000718865	0.0530462
CBR3	-0.199747	0.000718874	0.0530462
C20ORF199	0.261839	0.000718995	0.0530462
CYP2S1	0.200227	0.000726007	0.0530606
TBX4	0.526059	0.000727278	0.0530606
SLC35A4	0.25314	0.000728509	0.0530606
STRADA	-0.332833	0.000728965	0.0530606
HS.572982	-0.462403	0.000729553	0.0530606
LOC653240	0.316955	0.000729699	0.0530606
SPACA4	-0.443598	0.000730882	0.0530606
IRS2	0.20529	0.000732162	0.0530606
C15ORF26	0.753559	0.000732992	0.0530606
CYP2E1	-0.277188	0.000735923	0.0531616
TMEM232	0.515899	0.000739939	0.0533404
LOC100129596	-0.548995	0.000744778	0.0535776
URB2	0.306196	0.000748239	0.0537149
NPS	-0.378387	0.000750656	0.0537768
LIPN	-0.595163	0.000752624	0.0538064
MMD	0.232161	0.000755136	0.0538747
SERP1	0.329126	0.000760272	0.0541295
FAM171A1	0.26836	0.000766069	0.0544302
XKR8	0.362438	0.000768532	0.0544606
KCNG4	0.400012	0.000769644	0.0544606
C1ORF64	-0.274357	0.000778856	0.0549685
C21ORF77	-0.553172	0.000780422	0.0549685
C5ORF51	-0.229436	0.000781588	0.0549685
HS.541027	-0.331119	0.000784527	0.0550633
NPHP3	-0.252847	0.000794248	0.0553567
LOC442240	-0.469649	0.000796021	0.0553567
ASB9	-0.450111	0.000796031	0.0553567
MAP4K4	0.253157	0.000796576	0.0553567
CPSF4	-0.61759	0.000798199	0.0553567
INPP1	0.260033	0.000799282	0.0553567
C5	-0.300062	0.000799905	0.0553567
MPI	-0.404378	0.000802882	0.0554517
MAP3K9	0.290201	0.000808181	0.0557065
SOX5	0.238906	0.000813966	0.0559937
LIN7C	0.301288	0.000822832	0.0564914
LOC646903	0.409495	0.000825914	0.0565906
PFDN4	0.230767	0.000827827	0.0566096
TTYH3	0.317167	0.000832995	0.0566605
ATF4	0.246355	0.000834233	0.0566605
RTN1	-0.227202	0.000834307	0.0566605
VKORC1	-0.229979	0.000835135	0.0566605
LOC728431	-0.171141	0.000836759	0.0566605
ANKRD57	0.290338	0.00085594	0.0578461
MFAP3	0.223969	0.000858086	0.0578781
MYLK	-0.328082	0.000865501	0.0582647
LOC649817	0.344228	0.000869505	0.0584206
OSTM1	0.430722	0.000873475	0.0585736
LOC731548	-0.327346	0.000876976	0.0586926
CDH2	0.195704	0.000879803	0.0586926
LOC100128425	-0.250182	0.000880338	0.0586926
LOC652672	-0.430203	0.000888184	0.0591018
REXO1	0.256383	0.000890569	0.0591468
HNRNPF	-0.289795	0.000896764	0.0594441
HS.561735	-0.31294	0.000907405	0.0600345
NR4A2	0.418089	0.000914485	0.0603874
OCLN	0.266722	0.000919171	0.0605812
SGSM2	-0.25794	0.000926424	0.0609065
FOXQ1	0.251839	0.000927627	0.0609065
VPS26A	-0.203169	0.000933125	0.0611015
IL1A	0.335166	0.000934127	0.0611015
HS.443436	-0.3635	0.000938984	0.0611988
ATP7B	-0.287586	0.000939722	0.0611988
FRAT2	0.262078	0.000940921	0.0611988
SERPINF1	-0.406794	0.000943588	0.0612035
C18ORF62	0.540595	0.000946109	0.0612035
OR4C45	0.439967	0.0009463	0.0612035
LOC442434	0.272168	0.000950273	0.0613458
AKR7L	-0.356611	0.00095447	0.061408
LOC647961	0.509279	0.000955322	0.061408
ELOVL3	0.333773	0.000956561	0.061408
STK11IP	-0.227697	0.000961372	0.0616026
ENTPD7	0.375884	0.000963694	0.0616372
HS.538074	-0.332461	0.000965582	0.061644
EIF2C2	0.298681	0.000969643	0.0617893
MGC16025	-0.287174	0.000977665	0.0621859
FAM162B	-0.271106	0.000981073	0.0622883
OASL	0.394319	0.00098583	0.062387
ZSWIM5	-0.330687	0.000986956	0.062387
LOC652777	-0.367772	0.000989838	0.062387
ARL5C	0.411239	0.000989841	0.062387
LOC654335	0.271626	0.000993837	0.062525
LOC646784	0.436169	0.000995676	0.062527
ZDHHC18	0.332023	0.000999563	0.0626574
CD55	0.268167	0.00100406	0.0628257
CYB561	0.30463	0.00101827	0.0635996
TRIM75	-0.432856	0.00102581	0.0638467
LOC641738	-0.439796	0.001027	0.0638467
SNORD127	-0.554097	0.0010298	0.0638467
WBSCR23	-0.605699	0.00103106	0.0638467
LOC100132159	0.295077	0.00103219	0.0638467
ANKRD12	-0.352015	0.0010333	0.0638467
PCDHAC2	-0.345038	0.00104009	0.0641516
HMGCR	0.194242	0.00104462	0.0643164
ZNFX1	0.259179	0.00104891	0.0644659
CAPN12	-0.301977	0.00105126	0.064496
HS.543219	-0.390259	0.00106245	0.0650324
FAS	0.251705	0.00106383	0.0650324
LOC644242	0.323484	0.0010661	0.0650324
LOC442442	0.295712	0.00106773	0.0650324
SNHG4	-0.437888	0.00107128	0.0650324
NSDHL	0.2295	0.00107498	0.0650324
TULP1	0.464896	0.00107584	0.0650324
MFHAS1	0.387097	0.00107601	0.0650324
H2AFJ	-0.189173	0.00107692	0.0650324
HAVCR2	0.428435	0.00107892	0.0650396
SH3PXD2A	-0.266775	0.00108202	0.065113
PDAP1	0.490773	0.00108971	0.0653514
CDC20	-0.205981	0.00109192	0.0653514
N6AMT2	-0.277084	0.00109202	0.0653514
LOC100128548	-0.29154	0.00109371	0.0653514
RNF217	0.44106	0.00109589	0.0653514
LOC400723	-0.552792	0.00110035	0.0653514
LOC649470	-0.59228	0.00110309	0.0653514
TCEA2	-0.187138	0.00110455	0.0653514
LOC100132896	0.316325	0.00110649	0.0653514
PDCD1LG2	0.430899	0.00110911	0.0653514
USP30	0.279173	0.00110925	0.0653514
CHD7	0.19515	0.0011095	0.0653514
CDH1	-0.247061	0.00111428	0.0653514
PCDHGB3	0.477986	0.00111463	0.0653514
HS.158691	0.348838	0.00111484	0.0653514
HS.163264	0.265345	0.0011166	0.0653514
LOC652448	0.482483	0.00111828	0.0653514
SNAI2	0.221114	0.00111998	0.0653514
LOC727834	0.600864	0.00112452	0.0655059
KIFC2	-0.229336	0.00113109	0.0657778
LOC645094	0.271687	0.00113424	0.0658506
LOC643216	0.23136	0.00114013	0.0659898
HMBOX1	0.242402	0.00114128	0.0659898
LOC285735	0.53007	0.00114236	0.0659898
HS.344872	0.514061	0.00116837	0.0673799
GSDMB	-0.21251	0.00117325	0.0675489
CDK3	0.349319	0.00117539	0.0675596
RTP4	0.263715	0.00118127	0.0677848
SCML4	-0.40292	0.00118447	0.0678411
ATP2A3	-0.342823	0.00118617	0.0678411
C8A	0.296697	0.00119624	0.0682061
IDH1	0.228891	0.00119664	0.0682061
KIAA0317	-0.434173	0.00120536	0.0682061
SOX18	-0.239765	0.00120734	0.0682061
HS.347014	0.437911	0.00120912	0.0682061
ITPRIP	0.297935	0.00121034	0.0682061
KIAA1919	0.738378	0.00121294	0.0682061
LOC728473	0.324086	0.00121355	0.0682061
LOC100134222	-0.549438	0.00121421	0.0682061
LOC255130	0.346898	0.00121517	0.0682061
NKX3-1	0.192614	0.00121669	0.0682061
LOC100129335	0.182885	0.00121831	0.0682061
MIR365-1	-0.531688	0.00121912	0.0682061
ABHD11	-0.241789	0.00122015	0.0682061
LRRN4	0.370139	0.00122444	0.0683354
SNHG12	0.473026	0.00122934	0.0684984
ASB1	0.307091	0.00123244	0.0685138
TPRX1	0.779764	0.00123357	0.0685138
ZFP90	-0.209078	0.00124148	0.0687626
FLJ44313	-0.433288	0.00124203	0.0687626
MIR495	0.585567	0.00124921	0.0689686
TMEM175	-0.212114	0.00124973	0.0689686
LRRC26	-0.213388	0.0012585	0.0692867
HS.195045	0.370233	0.0012595	0.0692867
HS.539522	-0.314576	0.00126404	0.069426
LOC100133760	-0.364693	0.00127297	0.0698057
LOC642624	-0.251098	0.00127541	0.0698288
GXYLT1	0.423649	0.00128375	0.0701743
FAM134B	-0.216291	0.00129829	0.0705915
SCNN1D	-0.196002	0.00130075	0.0705915
FAM131C	-0.313905	0.00130103	0.0705915
TMEM171	0.457161	0.00130296	0.0705915
ZNF480	-0.19384	0.0013066	0.0705915
ERICH1	-0.262682	0.00130712	0.0705915
MRPL24	-0.204241	0.00130757	0.0705915
C14ORF148	-0.469379	0.00130779	0.0705915
PEX7	-0.21102	0.00131158	0.0705915
LOC100132956	-0.469548	0.00131178	0.0705915
DNAJA3	-0.653715	0.00131393	0.0705973
CDH15	0.355859	0.0013185	0.0707075
CLDN10	-0.372904	0.00132185	0.0707075
CCNG2	-0.365739	0.00132521	0.0707075
LOC652038	-0.461552	0.00132526	0.0707075
CCDC129	0.314607	0.0013262	0.0707075
GUCY1B2	-0.419547	0.00133199	0.070907
LOC100132859	-0.316159	0.00133734	0.0710824
TBX21	-0.202976	0.00134792	0.0715349
LOC440226	0.440579	0.0013543	0.0715879
SRGAP1	0.212278	0.0013557	0.0715879
HSPC111	0.304358	0.00135649	0.0715879
TNXB	0.277569	0.00135888	0.0715879
LOC729177	-0.54731	0.00135991	0.0715879
CHES1	-0.247853	0.00136133	0.0715879
HS.545780	0.410594	0.00138192	0.0723877
NDFIP1	0.253124	0.00138281	0.0723877
GINS4	-0.240214	0.00138282	0.0723877
RALGDS	-0.241803	0.00139368	0.0728147
PRSS22	0.328547	0.00139518	0.0728147
HS.541330	-0.3329	0.00139983	0.0729472
IFITM2	-0.166444	0.00140535	0.0730829
PLK2	0.288288	0.0014096	0.0730829
LOC642606	0.66002	0.00141087	0.0730829
LOC728248	0.728938	0.00141287	0.0730829
TGM6	0.385543	0.00141952	0.0730829
CA14	0.351557	0.00142548	0.0730829
NCF1	0.403445	0.00142678	0.0730829
EIF4EBP2	0.278039	0.00142923	0.0730829
DMRTA2	0.310824	0.00143067	0.0730829
WARS	0.31631	0.00143165	0.0730829
PXMP3	-0.208992	0.00143328	0.0730829
FBXO10	0.257074	0.0014339	0.0730829
CCNB2	-0.190312	0.00143569	0.0730829
LOC647543	-0.652333	0.00143623	0.0730829
KIAA1688	0.193639	0.00143819	0.0730829
LOC402677	0.445684	0.00143863	0.0730829
SCG2	0.545656	0.00144455	0.0730829
SNX29	0.25106	0.00144576	0.0730829
IQCE	0.269999	0.0014459	0.0730829
OR52E8	0.416572	0.00144603	0.0730829
TMEM165	0.227368	0.00144679	0.0730829
C2CD2	0.190695	0.00146683	0.073836
SCD5	0.208311	0.00147104	0.073836
LOC100133638	0.402887	0.00147213	0.073836
HSD17B10	0.20499	0.00147767	0.073836
LOC648570	-0.409877	0.0014777	0.073836
TNRC6B	-0.249698	0.00147873	0.073836
LACTB2	-0.318566	0.00147965	0.073836
SCHIP1	0.312643	0.0014816	0.073836
TRIM72	0.236098	0.00148461	0.073836
LOC649456	0.347781	0.00148468	0.073836
DULLARD	0.199787	0.00148517	0.073836
HIP1R	0.20023	0.00149172	0.0740554
CUEDC1	-0.176391	0.0014953	0.0741265
LOC646374	0.541899	0.0015023	0.0742881
MRPS2	0.234218	0.00150285	0.0742881
HS.538259	0.219938	0.00150928	0.0744995
C2ORF43	-0.269234	0.00151156	0.0745059
LOC100131532	0.29001	0.00153474	0.0755202
ANXA9	-0.370241	0.00153785	0.0755202
IFNB1	0.996993	0.00153869	0.0755202
LOC643368	0.352916	0.00154487	0.0755222
SLC1A4	0.200504	0.00154501	0.0755222
PPM1G	0.159871	0.00154528	0.0755222
LOC654078	-0.345142	0.00155737	0.0759569
LYSMD3	0.210849	0.00155856	0.0759569
LOC100133553	-0.476467	0.00156532	0.076047
TPRG1L	0.273525	0.00156538	0.076047
ASB14	0.30279	0.00157103	0.076047
HS.563599	-0.317946	0.0015758	0.076047
C1ORF163	0.201388	0.00157687	0.076047
SAMD9	0.193846	0.00157724	0.076047
HS.565557	0.529973	0.00157724	0.076047
LOC643712	-0.299752	0.00157799	0.076047
LOC642106	0.475771	0.00158323	0.0761933
MYO7B	0.370569	0.00158977	0.0762969
KIAA1109	-0.317441	0.00158985	0.0762969
EPHA4	0.266936	0.00159437	0.0762969
CXCL10	0.742204	0.00159451	0.0762969
HS.352818	0.1839	0.00159785	0.0762969
HS.544069	0.313045	0.00159861	0.0762969
LAMA2	0.191655	0.00160239	0.0763719
MKI67	-0.247543	0.00160928	0.0765914
NFRKB	-0.187404	0.00161157	0.0765914
HS.353831	-0.309767	0.00161364	0.0765914
LOC100009676	0.288483	0.00161702	0.0766468
SPRY4	0.22694	0.00161953	0.0766608
LOC221442	-0.419774	0.00162469	0.0767899
RUNDC3A	0.358191	0.00163067	0.0767899
HS.245405	0.309422	0.0016348	0.0767899
SNORA21	0.336261	0.00163522	0.0767899
HS.548534	-0.323682	0.00163542	0.0767899
HS.296031	-0.326349	0.00163557	0.0767899
SRGAP2L	0.248248	0.00163826	0.0768116
LOC642426	0.497863	0.00164559	0.0769593
HIST1H3B	-0.619944	0.00164718	0.0769593
LOC440829	0.384734	0.00164808	0.0769593
LOC653877	-0.415117	0.00165091	0.0769875
LOC100128867	-0.357309	0.00165441	0.0770469
ZSCAN22	0.24801	0.00165713	0.0770699
KLRK1	-0.371718	0.00166356	0.0772266
STMN1	0.184614	0.00166538	0.0772266
LOC653609	-0.615978	0.00166719	0.0772266
HYAL4	0.306462	0.00166956	0.0772328
HCG8	0.31345	0.00168066	0.077639
HS.143937	0.210879	0.00168308	0.077639
IRGQ	-0.34891	0.00168731	0.077639
UGP2	-0.643504	0.00168775	0.077639
SEPT1	0.229498	0.00169125	0.077639
RAET1L	0.360888	0.0016918	0.077639
OR52E2	-0.285662	0.00169923	0.0778767
LOC100132938	-0.603164	0.00170244	0.0779205
LRRC4	0.514885	0.00170576	0.0779691
POLN	-0.339951	0.00171164	0.0779874
SNORD79	-0.359634	0.00171466	0.0779874
DPP9	0.174395	0.00171491	0.0779874
C7ORF16	-0.477519	0.00171517	0.0779874
HS.570467	0.26292	0.00171877	0.0780484
C11ORF71	0.303721	0.00172303	0.0780783
LOC731431	-0.379095	0.00172464	0.0780783
OXCT2	-0.238644	0.00172627	0.0780783
TPPP2	0.427261	0.00173034	0.0780783
NAP1L2	0.358149	0.00173071	0.0780783
APCDD1	-0.261127	0.00175062	0.078818
MAN1C1	-0.198412	0.00175166	0.078818
NKD2	-0.286687	0.00175429	0.0788336
LOC645960	-0.353984	0.00175692	0.0788493
HS.183176	-0.331983	0.00176206	0.0788744
RFX7	-0.343444	0.0017624	0.0788744
DSN1	-0.300178	0.00176472	0.0788744
LOC100131573	-0.421067	0.00176659	0.0788744
ARL15	-0.267827	0.00177381	0.079052
HS.535906	0.331466	0.00177514	0.079052
LOC100128105	-0.280986	0.00178427	0.0792664
IL24	0.33778	0.00178465	0.0792664
LOC100133301	-0.301649	0.00178826	0.0792664
LHX1	0.338092	0.00178912	0.0792664
SBNO1	-0.222747	0.00179262	0.0793199
HS.544377	-0.355448	0.0017974	0.079368
KRT35	0.513375	0.00179829	0.079368
LOC646892	0.379471	0.00180456	0.0795431
AIDA	0.206564	0.00180732	0.0795635
LOC285453	-0.24974	0.00181047	0.0795826
KIAA1024	0.517318	0.00181235	0.0795826
LOC652690	-0.313454	0.00181553	0.0796209
LOC100128838	0.645789	0.00182786	0.0800444
HS.525922	-0.311379	0.00183011	0.0800444
STC2	0.176626	0.00183429	0.0800444
UAP1	0.182759	0.00183444	0.0800444
CCNJ	0.43541	0.00184954	0.0806015
UBE2Q1	0.180473	0.00185656	0.0807635
RFX5	-0.151429	0.00185792	0.0807635
LOC649293	-0.52688	0.00186183	0.0807741
GAS2L2	-0.356722	0.00186283	0.0807741
LOC645693	0.278591	0.00187691	0.081276
PBX1	0.412704	0.00187911	0.081276
PRAGMIN	0.157472	0.00188157	0.0812809
XBP1	0.322868	0.00189684	0.0818385
SLITRK3	0.311092	0.00190171	0.0819462
PCGF2	0.19181	0.00191563	0.0824436
AEN	0.197825	0.00192749	0.0827796
BZW1	-0.339864	0.00193046	0.0827796
LOC340204	0.422577	0.00193146	0.0827796
SMAD9	-0.340003	0.00193301	0.0827796
CAND2	-0.255974	0.00193714	0.0828404
ROPN1L	-0.259199	0.00193922	0.0828404
LOC728145	0.47796	0.00194267	0.0828855
C9ORF167	0.191532	0.00194844	0.0829116
KDM5B	-0.241138	0.00194959	0.0829116
CDK8	0.240495	0.00195243	0.0829116
TIGD3	0.5378	0.00195286	0.0829116
DKFZP434P211	0.498582	0.00195625	0.0829537
LOC730476	0.310109	0.00196031	0.0830242
THOC6	-0.255752	0.00196287	0.083031
ST7	0.210244	0.00196633	0.0830755
CYLN2	0.22696	0.00197897	0.0834946
P2RY13	-0.27362	0.00198107	0.0834946
HS.541025	0.440524	0.00198417	0.0835236
LOC100129064	-0.217569	0.0019893	0.0836375
KIAA1468	-0.180959	0.00199209	0.0836534
SUSD3	-0.312779	0.00202513	0.0849378
HAUS4	-0.251133	0.00203082	0.0850732
C14ORF178	-0.380234	0.00203912	0.0852477
ARID3B	0.332061	0.00203991	0.0852477
TRPM7	0.440048	0.00205171	0.0856371
SEC16B	0.471844	0.00205764	0.0857813
UNC5C	0.227188	0.00206529	0.0857951
ZFP36	0.219302	0.00206857	0.0857951
KLF10	0.162254	0.00206874	0.0857951
MCFD2	0.207923	0.00206952	0.0857951
MGC3032	0.255338	0.00207138	0.0857951
ZCCHC12	0.396257	0.00207285	0.0857951
CCDC37	0.36242	0.00208586	0.086167
RBPJL	-0.265293	0.00208732	0.086167
LOC642636	-0.28737	0.0020893	0.086167
LOC399959	0.298961	0.00209501	0.0862996
TMEM182	-0.411678	0.00209943	0.0863309
BTF3L4	0.206001	0.00210076	0.0863309
LOC648829	0.342869	0.00210359	0.0863446
FBP2	-0.54107	0.00210838	0.0864387
GZMK	-0.302271	0.00211944	0.0867892
C6ORF85	0.239609	0.00212906	0.087077
SEC31B	-0.244726	0.0021315	0.087077
UTX	0.177759	0.00213694	0.0871964
SCOC	-0.196607	0.00214946	0.0876036
KIAA1644	-0.279628	0.00216043	0.0879473
CDKN3	-0.238394	0.00216727	0.0881156
ZNF714	-0.299252	0.00217088	0.0881156
ATF3	0.400111	0.0021722	0.0881156
FNDC3B	0.264883	0.00217578	0.0881574
KRCC1	-0.243746	0.00218311	0.0882005
SIK1	0.198616	0.00218517	0.0882005
EML5	-0.191985	0.00218755	0.0882005
SLC7A5	0.189762	0.00218991	0.0882005
HS.130555	0.314223	0.00219119	0.0882005
DSCR3	0.246227	0.00219214	0.0882005
YIF1B	0.187501	0.00219745	0.0883114
PHACTR4	0.191632	0.00220505	0.0884801
RNF43	0.38591	0.00220676	0.0884801
LOC644350	-0.450151	0.00221358	0.0886159
BATF3	0.267581	0.00221527	0.0886159
HYALP1	-0.31588	0.00222113	0.0887479
LOC285412	0.302953	0.00223396	0.0891574
PPRC1	0.222048	0.00224427	0.0893265
HS.544576	-0.218976	0.00224559	0.0893265
RAPH1	0.238438	0.00224594	0.0893265
CYP26B1	0.199844	0.00225275	0.0894945
WBSCR28	-0.411912	0.00226093	0.089664
RMND5A	0.394986	0.0022622	0.089664
EAF1	0.242767	0.00226931	0.0897906
ZNF57	0.289486	0.00228057	0.0897906
KIAA0467	-0.562572	0.00228382	0.0897906
ACOT4	-0.225093	0.00228539	0.0897906
MYO19	0.211565	0.00228605	0.0897906
TTC9	0.343346	0.00228656	0.0897906
HS.542732	-0.302684	0.00228804	0.0897906
WDFY1	0.209925	0.00228889	0.0897906
OR2T8	0.416078	0.00229211	0.0897906
LOC389362	-0.551062	0.00229437	0.0897906
LOC100134068	-0.213662	0.00229642	0.0897906
D2HGDH	-0.390317	0.00229653	0.0897906
GOLT1B	0.233048	0.00230423	0.0899896
TMCC1	0.274484	0.00231363	0.0902521
PRMT3	-0.358017	0.00231616	0.0902521
LOC100129063	0.270841	0.00232584	0.0905273
ACSF2	-0.215822	0.00232856	0.0905311
LOC441127	0.406159	0.00234219	0.0909591
LOC645314	0.329373	0.00235103	0.091102
PER3	-0.29042	0.00235114	0.091102
POLR3F	0.204977	0.00236742	0.0915801
LOC646359	-0.240575	0.00236877	0.0915801
PKD1P1	-0.466233	0.00237538	0.0917333
KBTBD6	0.232746	0.00238098	0.0918227
LOC651695	0.699881	0.00238833	0.0918227
GOPC	-0.23565	0.00239316	0.0918227
LOC729451	0.269424	0.00239436	0.0918227
C11ORF55	0.263946	0.00239607	0.0918227
ABCA7	-0.26606	0.0023968	0.0918227
RAB4B	0.187144	0.00239705	0.0918227
MIR636	0.386883	0.00239893	0.0918227
UBE2QP2	-0.43454	0.00240957	0.0921282
DBP	-0.390007	0.00241527	0.092244
PKP3	-0.193642	0.00243514	0.0927269
TRIM58	0.20513	0.00244	0.0927269
LOC644466	-0.29776	0.00244178	0.0927269
LOC643396	-0.293532	0.00244261	0.0927269
TMTC1	0.324582	0.00244398	0.0927269
MAL	-0.255572	0.00244842	0.0927269
BCAT1	-0.574693	0.00244911	0.0927269
CDC6	0.16671	0.00245129	0.0927269
IFI44	0.226425	0.00245203	0.0927269
HS.554056	-0.344887	0.00246319	0.092955
C1ORF177	0.326168	0.00246343	0.092955
SLC25A28	0.227466	0.00248446	0.0935581
ZYG11B	-0.272166	0.00248502	0.0935581
MGLL	0.184101	0.00248753	0.0935581
SLC22A13	-0.507728	0.00249179	0.0936168
CYP2A6	-0.502861	0.00250092	0.0937356
LOC651429	0.21134	0.00250455	0.0937356
SCAMP4	0.316969	0.00250591	0.0937356
IGFBP5	0.196473	0.00250671	0.0937356
SLC2A10	-0.27318	0.00250972	0.0937356
LOC643896	0.2882	0.0025128	0.0937356
FGD4	0.326516	0.00251392	0.0937356
FLJ10781	-0.234893	0.00254459	0.0947662
HS.184721	0.368454	0.00254704	0.0947662
HS.549460	0.310216	0.00255218	0.0947888
ZNF576	0.226255	0.00255541	0.0947888
C4ORF36	-0.301734	0.00255586	0.0947888
SLC36A1	0.208594	0.00256947	0.0949028
LOC162073	0.410653	0.00257398	0.0949028
GNA13	0.239016	0.00257595	0.0949028
VPS37B	0.262401	0.00257677	0.0949028
DNAHL1	-0.385491	0.00257766	0.0949028
SYS1	0.211171	0.0025799	0.0949028
HS.174158	0.267416	0.00258032	0.0949028
MIR381	0.376157	0.00258088	0.0949028
KRT85	-0.570628	0.002584	0.0949168
COX6BP1	-0.297084	0.00259602	0.095257
MIR142	-0.218179	0.0026076	0.0955208
PABPC4	0.214103	0.00261065	0.0955208
LOC388282	-0.283874	0.00261149	0.0955208
HS.547715	-0.233567	0.00263193	0.0961669
CD276	0.229321	0.00263623	0.0962223
SERPINB11	0.306506	0.00264135	0.0963078
HS.539714	-0.408118	0.00264426	0.0963124
HS.543981	-0.39335	0.00265488	0.0965974
GGA3	0.162474	0.00266016	0.0966322
PLGLB2	0.284163	0.00266153	0.0966322
IL18R1	0.287211	0.00266682	0.0966322
LOC647134	-0.35314	0.0026675	0.0966322
LOC728626	-0.246545	0.0026698	0.0966322
LOC644544	0.25248	0.00267747	0.0968088
LOC652837	-0.311011	0.00268538	0.0969319
NRBP1	0.310961	0.00268755	0.0969319
SMC4	-0.304113	0.00268929	0.0969319
LOC343705	-0.292109	0.002706	0.097369
FAM125B	0.237776	0.00270704	0.097369
MAP1D	0.318573	0.00271401	0.0974227
AVEN	0.286459	0.00271832	0.0974227
DNAL4	-0.303175	0.00271919	0.0974227
STARD7	-0.216633	0.00272383	0.0974227
TNFRSF10D	0.31515	0.00272437	0.0974227
NT5E	0.297467	0.00272739	0.0974227
GPHA2	0.501523	0.00272824	0.0974227
LOC390259	-0.342243	0.00274213	0.0978177
PARP14	0.209675	0.00274915	0.097967
C20ORF11	-0.220862	0.00275802	0.0980118
HS.565532	0.368216	0.0027593	0.0980118
GOLM1	0.187264	0.0027671	0.0980118
LOC643750	-0.476254	0.00276867	0.0980118
C9ORF122	-0.38193	0.00277208	0.0980118
LOC643995	-0.26616	0.0027773	0.0980118
EEPD1	0.239971	0.00277779	0.0980118
LOC100130549	-0.318994	0.00277956	0.0980118
LOC728295	0.345528	0.00278362	0.0980118
KIAA1333	-0.350734	0.00278544	0.0980118
LOC100132952	0.319493	0.00278914	0.0980118
MIR138-1	0.583621	0.00279018	0.0980118
PLK1	-0.276107	0.00279636	0.0980118
CLCF1	0.245097	0.00279659	0.0980118
DKK1	0.227342	0.002799	0.0980118
COL4A4	0.374622	0.00280705	0.0980118
MDC1	-0.222245	0.00281023	0.0980118
TNFRSF10C	0.324005	0.00281376	0.0980118
LOC100129443	-0.491237	0.00281664	0.0980118
IFITM5	-0.616353	0.00281846	0.0980118
XAGE1	0.249368	0.00282058	0.0980118
ZNF165	0.332025	0.0028212	0.0980118
IPO5	0.232561	0.00282144	0.0980118
FLJ41603	-0.299651	0.00282246	0.0980118
PFN4	-0.266081	0.00282347	0.0980118
LOC389000	-0.414307	0.00282405	0.0980118
C17ORF61	-0.179249	0.00283526	0.0983021
BCL2L12	0.1556	0.00284776	0.0986368
IL6	0.612898	0.00285265	0.0987074
LOC728654	0.525631	0.00287776	0.0994767
HS.579904	-0.297523	0.00288162	0.0995084
LOC652472	-0.449461	0.00288723	0.0995084
LOC653103	0.16473	0.0028873	0.0995084
ZNF639	-0.377043	0.002897	0.0997432
DCBLD1	0.261749	0.00289989	0.0997434
CPA5	0.343059	0.00290333	0.0997628
RNF113A	-0.207018	0.00292004	0.100237
LOC100133592	-0.485133	0.00292518	0.100242
LOC100131785	-0.181089	0.00292597	0.100242
AMAC1	0.253604	0.00293811	0.100502
LOC641750	0.255953	0.00293936	0.100502
TBL1XR1	-0.314952	0.0029425	0.10051
FAM54B	0.224253	0.00295086	0.100696
THNSL2	-0.222301	0.00296799	0.101148
TSG1	-0.305485	0.00296995	0.101148
KIAA1949	0.23459	0.00297527	0.10123
LOC100129954	0.272652	0.00297991	0.101288
SESTD1	0.170874	0.00299242	0.101613
LOC643930	0.544706	0.00299964	0.101759
ASMTL	-0.229983	0.00300299	0.101772
HCK	-0.254977	0.00302049	0.102125
FILIP1L	0.19185	0.00302344	0.102125
SH3D19	0.178492	0.00302492	0.102125
LOC729379	0.399929	0.00302694	0.102125
HS.529514	0.528134	0.00303026	0.102125
PSMB10	-0.196374	0.00303355	0.102125
HS.256581	0.449733	0.00303573	0.102125
LOC644705	-0.406405	0.00303701	0.102125
LOC729882	-0.443206	0.00304866	0.102417
ACOT12	0.44748	0.00305557	0.102513
THAP9	0.440604	0.00305744	0.102513
CPT1C	-0.184188	0.00306313	0.102605
STK32C	-0.525812	0.00306866	0.10269
LOC651133	-0.353414	0.00308041	0.102984
HMMR	-0.161357	0.0030851	0.103041
FLJ20125	-0.239385	0.00309723	0.103091
HS.576373	-0.252593	0.0030973	0.103091
DERA	-0.219333	0.00310018	0.103091
SAPS1	0.182	0.00310136	0.103091
LOC100134600	-0.294368	0.00310488	0.103091
RNF144B	-0.20239	0.00310526	0.103091
LOC643640	0.633532	0.00310777	0.103091
TNIP1	0.176753	0.00311078	0.103091
TARBP2	0.182352	0.0031134	0.103091
NANS	0.211376	0.00313754	0.103755
LOC651849	-0.317577	0.00313946	0.103755
LOC729041	0.475671	0.00314864	0.103959
LRRC37A2	0.30011	0.00315448	0.104053
ERO1LB	0.244343	0.00316603	0.104258
LOC729143	0.162026	0.00316677	0.104258
TMEM39A	0.303872	0.00316974	0.104258
HS.134166	0.438972	0.0031914	0.104871
LOC100130328	-0.269048	0.00320105	0.105043
PI4KA	0.237538	0.0032066	0.105043
LINGO3	-0.482768	0.00320825	0.105043
IFIT1	0.195985	0.00321173	0.105043
LOC649095	0.395301	0.00321182	0.105043
DLK2	-0.159473	0.00321653	0.105089
SMAD7	0.269048	0.00321932	0.105089
OGFRL1	0.257661	0.0032293	0.105314
MAP7	0.152868	0.00323229	0.105314
LOC728080	0.284587	0.00323896	0.105432
LOC642662	-0.479444	0.00324291	0.105462
GPR162	-0.209948	0.00324689	0.105492
HYAL3	0.321561	0.00325684	0.105549
HS.255242	-0.324733	0.00325909	0.105549
SORCS3	0.249199	0.00325973	0.105549
FOSL1	0.342764	0.00326086	0.105549
HAS1	0.379473	0.00326649	0.105582
PGCP	0.321769	0.00326798	0.105582
LOC391142	0.216245	0.00327177	0.105606
NOTCH1	-0.235486	0.00327794	0.10561
C4ORF26	0.349291	0.00327798	0.10561
RND3	0.215109	0.00328143	0.105622
LOC145820	0.500353	0.00328503	0.10564
TTC29	-0.278024	0.00329878	0.105943
AGAP3	0.243885	0.00330056	0.105943
MIR626	-0.302717	0.00331524	0.106315
LOC100134549	-0.552352	0.00331998	0.106369
INCA1	-0.307826	0.00332904	0.10656
HS.539159	-0.233436	0.00333919	0.106624
PRAMEF21	0.658321	0.00333923	0.106624
ARNTL2	0.369363	0.00334028	0.106624
OR5M9	0.309656	0.0033511	0.106871
PPIF	0.294438	0.00336164	0.107108
FREM1	-0.335849	0.00336968	0.107266
GPR52	-0.309178	0.00337324	0.10728
LOC340274	-0.300238	0.00338308	0.107383
KLK5	-0.249977	0.00338433	0.107383
DLC1	0.245513	0.00338577	0.107383
KCNJ11	0.503505	0.00339865	0.107692
HBA1	-0.280294	0.00340485	0.10779
UBXN4	-0.169985	0.00341508	0.108015
LOC650780	0.240659	0.00342458	0.108185
C12ORF23	-0.275942	0.00342967	0.108185
HS.542575	0.347882	0.00343091	0.108185
SNORD31	0.209569	0.00343544	0.108185
SLC37A3	0.162073	0.00344079	0.108185
TMEM30B	0.185262	0.00344294	0.108185
LOC647839	-0.250125	0.0034461	0.108185
ZBTB34	0.224287	0.00344658	0.108185
HIST1H2BD	-0.188914	0.00345226	0.108185
FLJ41562	-0.308044	0.00345356	0.108185
TRIML2	0.218311	0.00345484	0.108185
NMNAT3	-0.192687	0.00346182	0.108263
HTR1F	0.492561	0.0034659	0.108263
LOC729523	-0.484289	0.00346672	0.108263
HPCAL4	-0.254909	0.00348869	0.108851
GREM1	0.403861	0.00349685	0.109007
LOC100132532	0.652064	0.00350307	0.109011
HSD17B6	0.25231	0.0035042	0.109011
PRM2	0.381834	0.00350651	0.109011
CRISPLD1	0.20784	0.00350956	0.109011
MYC	0.290805	0.00351478	0.109075
HS.291856	-0.496202	0.00353477	0.109597
APCS	-0.312134	0.00354149	0.109692
HS.19193	0.21065	0.00354618	0.109692
HS.531407	0.560581	0.00355075	0.109692
COX15	-0.20614	0.00355164	0.109692
TEKT4	0.462337	0.00355368	0.109692
C9ORF100	-0.321089	0.00356436	0.109913
LOC643968	-0.306664	0.00356791	0.109913
LOC646906	-0.210563	0.00357036	0.109913
LOC100128371	-0.329095	0.00357532	0.109967
HS.526748	-0.338797	0.0035887	0.11004
NUDT7	-0.334307	0.00358923	0.11004
HS.562504	-0.387147	0.00359128	0.11004
HS.12876	0.21036	0.00359293	0.11004
PIPSL	-0.153138	0.00359357	0.11004
HS.577761	-0.31662	0.00360047	0.110106
PIPOX	-0.612341	0.00360456	0.110106
HDAC7A	0.169963	0.0036053	0.110106
EHD1	0.211216	0.00361508	0.110228
FRS2	0.226837	0.00361805	0.110228
LOC652342	-0.46563	0.00361884	0.110228
LOC100130829	0.698043	0.00363171	0.110515
DUSP11	0.167513	0.00363466	0.110515
LOC100133581	0.348656	0.00365383	0.111001
SMCR7	-0.213613	0.00366125	0.111128
FRMD4A	0.293406	0.00366583	0.11117
CARM1	0.209116	0.00367268	0.111237
SIRPG	0.368649	0.00367448	0.111237
FAM22E	-0.549413	0.00368113	0.111341
LOC100134242	-0.34453	0.00368781	0.111446
TAS2R19	0.363898	0.00370744	0.111928
LOC649754	0.291697	0.00371527	0.111928
HS3ST1	0.244251	0.00371548	0.111928
FAM72B	-0.233184	0.0037167	0.111928
CSNK1G1	0.209715	0.00373086	0.112257
PYCARD	-0.212167	0.00373503	0.112285
NUBPL	-0.180315	0.0037435	0.112441
LOC400750	0.499613	0.00375406	0.112578
MARCH4	0.330105	0.00375455	0.112578
LOC642943	0.343084	0.00376708	0.112821
IER3	0.207745	0.00377191	0.112821
T1560	0.364296	0.00377243	0.112821
RSBN1	-0.300398	0.00378285	0.113035
RCAN3	0.188897	0.00378999	0.11315
LOC648876	-0.359241	0.00379684	0.113176
LPAR1	0.225567	0.00379738	0.113176
PRUNE2	-0.223411	0.00380245	0.113229
HKDC1	-0.299309	0.00381021	0.113264
LOC650834	-0.398996	0.00381191	0.113264
HERC5	0.205278	0.00381344	0.113264
BTN3A3	0.211301	0.00381792	0.1133
KIAA0802	0.2789	0.00382351	0.113368
LOC644167	-0.276433	0.00382914	0.113438
MKNK2	0.1997	0.00383586	0.113467
ZNRF2	0.39832	0.00383666	0.113467
SNORD41	-0.214158	0.00385429	0.113827
LOC651316	0.186764	0.00385543	0.113827
LOC391556	0.46034	0.00386563	0.113984
LOC100132620	-0.231438	0.00386731	0.113984
PSD	0.266771	0.00387246	0.114038
LOC731338	0.472674	0.00387909	0.114136
LOC643809	0.439955	0.00390181	0.114707
USP41	0.220091	0.0039059	0.11473
CHRNA6	0.246759	0.00393034	0.11535
LOC100131892	-0.273252	0.00394213	0.115598
KRTAP4-12	-0.330798	0.00396571	0.116191
LOC402560	0.40419	0.00398214	0.116574
CHRNA3	0.315681	0.00399315	0.116678
SMYD2	-0.154934	0.00399572	0.116678
HS.579522	-0.407853	0.00399584	0.116678
HS.197064	-0.295938	0.00401059	0.117011
LOC100130097	0.334286	0.00401481	0.117018
LOC401629	0.38085	0.00401762	0.117018
MIR9-1	-0.327769	0.00402616	0.117168
NFKB2	0.1793	0.00404253	0.117501
FREQ	0.178406	0.00404438	0.117501
LOC100132055	0.580972	0.00404922	0.117543
MED7	-0.216413	0.00405684	0.117665
LOC646208	0.189775	0.00406176	0.117709
CHRNB3	-0.374678	0.00407643	0.117747
GCNT6	0.230598	0.00407645	0.117747
EPC2	0.278984	0.00407958	0.117747
BTBD16	-0.456802	0.00408005	0.117747
LOC728692	0.272238	0.00408009	0.117747
LOC653293	0.205887	0.00409084	0.117959
THBS3	-0.175118	0.00411009	0.118416
LOC646353	-0.282494	0.00412576	0.118768
LOC100131844	-0.624164	0.00413859	0.11903
ANKLE1	-0.207397	0.00415199	0.11903
LRRC4C	-0.24354	0.00415443	0.11903
C9ORF103	-0.328607	0.00415606	0.11903
HS.543270	-0.417344	0.0041602	0.11903
RUSC2	0.210774	0.00416193	0.11903
NHLRC3	0.235288	0.00416261	0.11903
LOC652513	0.471034	0.00416569	0.11903
LOC100129637	0.216837	0.0041687	0.11903
ID1	-0.154712	0.00416926	0.11903
CD40LG	0.368985	0.0041806	0.119245
RPS6KL1	0.227406	0.00418367	0.119245
NKX6-2	-0.236328	0.00420297	0.119663
PAQR7	-0.158434	0.00420525	0.119663
RGMB	0.271669	0.00421402	0.119783
HS.135587	0.340078	0.00421638	0.119783
HYOU1	0.33344	0.00422357	0.119888
FOSB	0.340824	0.00425017	0.120544
LOC653857	-0.208458	0.00426079	0.120649
KTN1	0.144306	0.00426265	0.120649
ZBED1	0.189964	0.0042643	0.120649
C1ORF54	0.247052	0.00427069	0.120731
MIR564	-0.34906	0.00428945	0.121039
HS.558282	0.340948	0.00429075	0.121039
ICK	-0.248358	0.0042921	0.121039
SPRR4	0.349901	0.00429852	0.121122
ZNF862	0.35566	0.00430529	0.121214
ARMC8	0.201162	0.00431041	0.121233
DEADC1	0.30593	0.004313	0.121233
IQGAP3	-0.374978	0.0043237	0.121373
OR8K1	0.322162	0.00432497	0.121373
RHOXF2B	0.338888	0.00433151	0.121444
C21ORF124	0.150824	0.0043349	0.121444
LOC642345	0.329627	0.00434039	0.121444
TIGD7	0.273762	0.00434334	0.121444
C6ORF142	-0.601137	0.00434707	0.121444
BMPER	0.275458	0.00434855	0.121444
HIST2H3C	-0.347602	0.00435938	0.121535
HIST1H2BI	-0.469802	0.00435989	0.121535
LRIG3	0.36784	0.00436235	0.121535
WDR88	-0.231522	0.00436868	0.121613
KRTAP19-5	-0.449287	0.00437426	0.121671
ST3GAL5	0.282819	0.00437925	0.121712
SLC38A10	0.146694	0.00439629	0.121826
MPZL1	0.185669	0.0043988	0.121826
TESK1	0.205159	0.00439979	0.121826
PATZ1	0.313609	0.00440087	0.121826
HS.66072	-0.333463	0.00440117	0.121826
KCNJ13	0.279262	0.00440451	0.121826
LOC644254	0.197331	0.00441082	0.121904
LOC730243	-0.209441	0.00441769	0.121948
LOC100132000	0.363395	0.00441949	0.121948
LOC642669	0.462462	0.00442459	0.121992
PHF1	-0.186657	0.00442897	0.122015
LTA	0.286285	0.00443413	0.12206
COX17	-0.146796	0.00444617	0.122294
AASDH	-0.212208	0.00446267	0.122599
YY1AP1	0.159848	0.00446462	0.122599
C2ORF48	-0.3009	0.00446891	0.122599
LOC389036	-0.35399	0.00447461	0.122599
PNPO	-0.194941	0.00447497	0.122599
HS.171009	0.210067	0.00448786	0.122855
TINAGL1	0.257749	0.00449282	0.122894
PRPF18	0.19926	0.00450363	0.123043
HS.60260	0.255918	0.00450539	0.123043
NPTX2	0.291572	0.0045248	0.123455
IL27	0.32285	0.00452888	0.123455
LOC645888	-0.28005	0.00453118	0.123455
LMBR1	-0.183279	0.00453499	0.123462
NPC1	0.237666	0.0045397	0.123493
LOC652113	0.387823	0.00454618	0.123572
PIGH	0.151412	0.00455036	0.123588
GPR98	0.37952	0.00455779	0.123693
LOC645304	0.236429	0.00457232	0.12399
VTI1B	0.182821	0.00458995	0.124371
SNORA36C	-0.374208	0.0045972	0.12447
HS.574968	0.199422	0.00462423	0.124941
ERCC2	-0.206738	0.00462498	0.124941
OXER1	0.300081	0.0046261	0.124941
HIAT1	0.23075	0.00462904	0.124941
PDCD6IP	-0.247451	0.00464036	0.12504
HS.565244	-0.582721	0.00464306	0.12504
S100A14	-0.39747	0.00464368	0.12504
HS.444839	-0.3398	0.00464718	0.12504
MIR494	-0.414331	0.0046615	0.125328
ZNF689	0.217143	0.00466527	0.125332
ANGPTL3	-0.260209	0.00467367	0.125412
PPIL1	0.163889	0.00467601	0.125412
HS.563019	-0.282569	0.00467913	0.125412
LOC100132656	0.321731	0.00468605	0.125445
LOC652593	-0.65873	0.00469386	0.125445
DKKL1	0.285713	0.00469995	0.125445
GAS5	-0.366835	0.00470065	0.125445
KIF14	-0.190302	0.00470128	0.125445
ZNF599	-0.366664	0.00470209	0.125445
TREX2	-0.316638	0.00471145	0.125573
FTHL8	0.216916	0.00471643	0.125573
EPHA7	-0.303612	0.00471779	0.125573
LOC651319	-0.196041	0.00472751	0.125701
ARPC5L	0.207872	0.00472986	0.125701
ANKRD13A	-0.223598	0.00474206	0.125929
LOC728831	0.456697	0.00474875	0.126009
CCL22	0.441848	0.00475555	0.126093
PCSK9	0.312142	0.00476176	0.126147
LOC283932	0.302522	0.00476838	0.126147
HS.538367	0.308737	0.0047685	0.126147
SPRY2	0.396245	0.00477668	0.126266
CDO1	0.23646	0.00478434	0.126372
LOC100133752	-0.419147	0.00479257	0.12645
LONRF1	-0.515339	0.00479461	0.12645
DUS1L	0.234708	0.00479853	0.126457
GIYD2	-0.283984	0.00480266	0.12647
ZNF423	0.315445	0.00481923	0.126499
HS.435523	-0.344489	0.00482014	0.126499
HS.159057	0.239567	0.0048225	0.126499
LOC100133025	0.303063	0.00482406	0.126499
FLJ36116	0.398314	0.00482462	0.126499
LOC730684	0.395782	0.00482947	0.126499
SPOCD1	-0.170511	0.00483239	0.126499
KHDC1L	0.448041	0.00483299	0.126499
MED21	0.38988	0.00483796	0.126533
REEP3	0.284278	0.00484467	0.126613
FLJ44342	-0.42039	0.00485283	0.126659
ANKRD13D	-0.163523	0.00485376	0.126659
ARL11	-0.400161	0.00486275	0.126709
LOC646156	-0.55357	0.00486301	0.126709
PRAMEF13	0.193744	0.00487827	0.127011
LOC440225	-0.240057	0.00488329	0.127043
SMAGP	0.163553	0.00488683	0.127043
SCNN1A	-0.320508	0.00491053	0.127388
PMP22	0.170485	0.00491831	0.127388
PDE5A	-0.246491	0.00491959	0.127388
IL16	0.334688	0.00492122	0.127388
PLEKHJ1	0.297735	0.00492222	0.127388
INHBB	-0.167356	0.00492225	0.127388
ZBTB41	-0.366392	0.00492589	0.127388
LOC643043	-0.314137	0.00493107	0.127427
LOC389983	0.559231	0.00494061	0.127578
SNORD114-13	0.446043	0.00495603	0.127844
C8ORFK32	-0.437732	0.00495886	0.127844
LOC728873	-0.294592	0.0049676	0.127844
ADSSL1	-0.165036	0.00496912	0.127844
CCL13	0.34815	0.00496939	0.127844
MIR206	0.543091	0.00498335	0.128108
CRYBB1	-0.310165	0.0049968	0.128359
LOC643596	-0.417567	0.0050055	0.128487
TRAPPC1	0.178726	0.00501477	0.128629
SLED1	-0.301359	0.00502165	0.128711
C14ORF78	-0.270486	0.00502743	0.128751
FLJ46347	0.411919	0.00503352	0.128751
OGDHL	-0.227752	0.00503517	0.128751
MEF2B	0.31558	0.00503813	0.128751
LOC341230	-0.203608	0.00505894	0.129154
LOC100131579	-0.328226	0.00506985	0.129154
KRTHB6	0.360739	0.005074	0.129154
MIR1292	-0.444196	0.00507475	0.129154
PCDHA10	0.329013	0.0050752	0.129154
LOC100128156	-0.292433	0.00507629	0.129154
FBXO5	-0.173143	0.00508509	0.129267
GSDMC	0.297224	0.00508821	0.129267
LOC100128003	-0.258943	0.00509497	0.129301
DCUN1D2	0.20348	0.00509878	0.129301
FASTKD5	0.205645	0.00510438	0.129301
CCDC79	0.207579	0.00510449	0.129301
IL23A	0.210509	0.00511407	0.129449
ADAMTS13	-0.200072	0.00512923	0.129738
LOC100133596	0.299199	0.00513379	0.129759
LOC100134338	-0.28027	0.00514656	0.129986
ADAMTSL1	0.284103	0.00516621	0.130388
MAPK14	0.251311	0.00517729	0.130444
LOC286094	-0.423048	0.00518148	0.130444
NLRP3	0.168965	0.00518191	0.130444
UBAP2L	-0.274006	0.00518353	0.130444
HS.537796	0.484363	0.00520167	0.130765
ATP13A4	0.266438	0.00520383	0.130765
TAF12	-0.269342	0.00520951	0.130802
HS.537645	0.219269	0.00521395	0.130802
HS.572538	-0.223461	0.0052183	0.130802
DKFZP761P0423	0.193018	0.00522389	0.130802
RBMS1	-0.216653	0.00523097	0.130802
LOC100130598	0.232746	0.0052315	0.130802
TNRC6A	0.213415	0.00523422	0.130802
HS.197018	-0.271634	0.00524622	0.130802
MIR585	-0.599912	0.00524756	0.130802
SLITRK1	-0.241717	0.0052483	0.130802
LOC100134498	0.2932	0.00524996	0.130802
LOC149448	-0.236713	0.00525411	0.130802
NACC2	0.167329	0.00525447	0.130802
HS.447703	-0.292819	0.00526621	0.131
ST8SIA6	-0.30822	0.00527308	0.131077
LOC653354	0.251045	0.00527857	0.131119
LOC100131643	-0.287508	0.00529214	0.131291
AKAP12	0.218267	0.00529307	0.131291
LOC645277	0.272644	0.00530017	0.131373
LOC643955	0.529815	0.00531702	0.131696
LOC440258	-0.270697	0.00532772	0.131808
HS.541852	0.445396	0.00532917	0.131808
LOC100131337	0.418457	0.00534332	0.132064
SLC1A5	0.211871	0.00535304	0.132067
DEFB118	-0.293503	0.00535336	0.132067
LOC647683	0.536963	0.00535637	0.132067
LETM1	0.276407	0.00536157	0.132067
ST3GAL1	0.167712	0.00536618	0.132067
NEFL	-0.357332	0.00536633	0.132067
MMP23B	0.218129	0.00538177	0.132329
FAM90A10	0.512975	0.00538463	0.132329
THEX1	0.296082	0.00539191	0.132329
PPP3CB	-0.159129	0.00539303	0.132329
FANCF	0.28243	0.00539735	0.132329
SF1	0.15603	0.0054013	0.132329
EDEM3	0.240213	0.00540374	0.132329
LOC642414	-0.268485	0.00543689	0.132957
LOC642675	-0.31582	0.00543909	0.132957
NDRG1	-0.236453	0.00544359	0.132957
LOC100131477	-0.327949	0.00544873	0.132957
HPR	-0.291834	0.00545033	0.132957
KCNS3	0.197071	0.00545247	0.132957
GPR175	0.193571	0.0054628	0.133115
ZNF697	0.311914	0.00547807	0.133394
MIR877	0.325187	0.00548662	0.133415
KCNQ1DN	0.263155	0.00548666	0.133415
KLHL33	0.2655	0.00549716	0.133576
LOC389816	-0.228671	0.00550792	0.133691
LOC642187	-0.352813	0.00550998	0.133691
LOC653537	0.397527	0.00551348	0.133691
MIR7-3	0.453541	0.00551972	0.133749
KEL	0.538263	0.00553081	0.133894
ACTRT2	0.426189	0.0055348	0.133894
ORMDL3	0.163278	0.00554129	0.133894
ZNF609	0.273569	0.00554336	0.133894
HS.552427	0.450392	0.0055483	0.133894
IFIT3	0.368513	0.00554894	0.133894
HS.578016	-0.223066	0.00556	0.134068
PLEKHA2	-0.338705	0.00556631	0.134126
RCE1	0.227843	0.00558512	0.134486
AP1S2	0.167075	0.00559201	0.134558
LOC348174	0.339468	0.00560273	0.134638
KLHDC8B	0.21892	0.00560517	0.134638
NUDT8	-0.33311	0.00560699	0.134638
NCF1C	-0.38062	0.00561196	0.134664
C11ORF57	0.17782	0.00563849	0.135044
HS.571241	-0.500935	0.00563913	0.135044
CARD18	-0.429701	0.0056395	0.135044
ACCN2	-0.260763	0.00564516	0.13505
C19ORF25	0.193693	0.00564919	0.13505
TMEM25	0.221383	0.00565146	0.13505
RBM19	0.196267	0.00566673	0.135321
LOC652290	0.21829	0.00568981	0.13574
SEC23IP	0.203503	0.00569213	0.13574
FGD1	0.164205	0.00569663	0.13574
POL3S	-0.247621	0.00570661	0.13574
LOC402066	-0.288602	0.00570754	0.13574
LOC647163	0.282224	0.00570781	0.13574
DNAJB6	0.170954	0.00571663	0.135856
LOC645534	-0.38638	0.0057297	0.135989
LOC643805	0.448412	0.00573067	0.135989
F3	0.166599	0.00573402	0.135989
TMEM132E	0.438316	0.00573972	0.136031
HS.208623	0.301736	0.00574581	0.136083
TLR7	-0.378289	0.00576163	0.136361
CIRBP	-0.234043	0.00576965	0.136361
STK33	0.221528	0.00577665	0.136361
LOC652525	0.452009	0.00577881	0.136361
LOC283999	-0.321958	0.00578008	0.136361
INPP5D	-0.343088	0.00578133	0.136361
NARG1L	0.194288	0.00578514	0.136361
GCC2	-0.172782	0.00578991	0.13638
HBG2	-0.361356	0.00580535	0.136651
LOC345643	0.296084	0.00582293	0.136838
LOC144383	0.403282	0.00582497	0.136838
ZCCHC3	0.341028	0.00582518	0.136838
DUSP1	0.343062	0.00583696	0.137022
LOC440297	-0.393417	0.00584593	0.137094
ST8SIA4	0.280096	0.00584794	0.137094
HS.554667	0.349161	0.00588831	0.137947
TRIB3	0.193173	0.00590171	0.138167
WNT5B	0.162237	0.00592817	0.138693
TRAF1	0.224867	0.00593283	0.138697
LOC100133585	0.406527	0.00593636	0.138697
PSAPL1	-0.299839	0.0059405	0.1387
LOC649979	0.232028	0.00594686	0.138755
HS.537387	-0.353437	0.00595747	0.138909
SRD5A1	0.207332	0.00597246	0.138998
SPIRE1	0.130756	0.0059725	0.138998
HS.560503	0.31722	0.00597451	0.138998
SERTAD4	0.186408	0.00597738	0.138998
HS.276796	0.33516	0.0059984	0.139393
PHLPP1	0.187502	0.00601939	0.13966
UFSP1	0.198905	0.00602175	0.13966
PLCB2	-0.485291	0.00602454	0.13966
LARP1B	0.176941	0.006026	0.13966
TRAK2	0.16507	0.00603012	0.139661
SNORD56B	-0.397689	0.00603667	0.13972
CYSLTR1	0.474845	0.00604509	0.139821
GLCE	-0.404786	0.00606984	0.1403
LOC100132964	0.379717	0.00607776	0.14037
SERPINA2	-0.252648	0.0060824	0.14037
WDR27	-0.261444	0.00608505	0.14037
VGLL2	0.226657	0.00609301	0.140445
CD320	0.2389	0.00609643	0.140445
CDK5R1	0.239581	0.00610628	0.140579
HAP1	0.19513	0.00613354	0.140976
LDLRAD1	-0.294949	0.00613445	0.140976
LOC728715	-0.24302	0.00613578	0.140976
LOC642904	-0.279206	0.00615236	0.141263
LOC441016	-0.206024	0.00615859	0.141263
THBD	0.459288	0.00616052	0.141263
H2BFWT	-0.315992	0.00618534	0.141658
FTHL3	0.158279	0.00618591	0.141658
OR14I1	-0.525198	0.00619787	0.141767
SLC35C1	0.224353	0.00620025	0.141767
LOC100131414	-0.315078	0.00620296	0.141767
MBTPS2	0.286594	0.00620773	0.141782
DFNA5	-0.229703	0.00622646	0.142116
MMP11	-0.285984	0.00625048	0.142516
NFKB1	0.157997	0.00625224	0.142516
SFMBT1	0.189695	0.00628738	0.143223
OR10A3	-0.313911	0.00629675	0.143342
LOC124512	-0.172092	0.0063039	0.143411
AMOT	-0.513244	0.00631614	0.143595
PCDHGA8	-0.474662	0.00632367	0.143671
SDF2L1	0.198282	0.00633298	0.143789
ID2	-0.304297	0.00633876	0.143825
ATOH8	-0.475823	0.00634969	0.143979
SLC9A6	-0.208788	0.00636522	0.14418
HS.440343	-0.471635	0.0063669	0.14418
CCDC49	-0.144602	0.00637317	0.144207
TSKS	0.31824	0.00637641	0.144207
STEAP2	-0.190427	0.0063995	0.144572
MDH1	-0.135087	0.00640399	0.144572
TERF2IP	0.204611	0.0064051	0.144572
C10ORF57	-0.171687	0.0064136	0.14467
LOC648394	0.393177	0.00642727	0.144714
LOC100129951	0.497007	0.00642729	0.144714
HS.560536	0.338775	0.00642809	0.144714
SAPS3	0.150176	0.00643901	0.144865
TCF4	0.242655	0.00644703	0.144951
LOC728419	0.313529	0.00646194	0.145192
TMCC3	0.3378	0.00647811	0.145461
KIF3B	0.201039	0.00648881	0.145607
EEF2K	-0.380963	0.00651222	0.145939
DSCAML1	0.855133	0.0065123	0.145939
S100A9	-0.381289	0.00651628	0.145939
LPIN3	0.278508	0.00652218	0.145977
FAM184A	-0.149576	0.00653842	0.146214
GSTTP2	-0.165486	0.00655174	0.146214
COL8A1	0.151949	0.00655427	0.146214
WFS1	-0.215321	0.00655798	0.146214
RAG1AP1	-0.167652	0.00656024	0.146214
SMAD3	0.179982	0.00656226	0.146214
FAM18A	-0.400134	0.00656233	0.146214
APOA4	-0.319655	0.0065669	0.146221
DDX6	0.23019	0.00660042	0.146873
TBC1D13	0.173363	0.00660658	0.146891
LHX8	-0.351066	0.00660972	0.146891
LOC100131608	0.247396	0.00661666	0.146951
ENOSF1	-0.292986	0.0066231	0.147
FLJ44290	0.35034	0.00662896	0.147035
MIR424	-0.509448	0.00664533	0.147173
LOC650852	0.359196	0.00664546	0.147173
FLJ16323	0.22135	0.00664794	0.147173
LOC100132310	0.300032	0.00665549	0.147246
LOC100131630	0.464336	0.0066699	0.147388
MED28	0.194709	0.00667043	0.147388
WDR45L	-0.169672	0.0066767	0.147433
FAM99A	0.625011	0.00668917	0.147582
CDC7	-0.207043	0.00669199	0.147582
LOC728318	0.379802	0.0067102	0.147781
LOC440335	0.254475	0.00671345	0.147781
LOC93556	0.548578	0.0067138	0.147781
CBX8	-0.30919	0.00672049	0.147834
NOL9	-0.332225	0.00672522	0.147844
FOXB2	0.26922	0.00674731	0.147979
MUC4	-0.138901	0.00674943	0.147979
PLA2G7	0.258202	0.00675117	0.147979
FLJ10088	-0.357736	0.00676099	0.147979
VEGFC	0.405696	0.00676395	0.147979
LOC652628	-0.360271	0.00676503	0.147979
HS.292382	-0.328433	0.00676785	0.147979
LOC649873	0.256511	0.00676904	0.147979
HS.127715	-0.224091	0.00677089	0.147979
AKAP5	-0.214149	0.00677414	0.147979
LOC100134785	-0.323916	0.00678696	0.148141
SPHKAP	0.520273	0.00679011	0.148141
NIF3L1	-0.15273	0.00680756	0.148388
HS.534641	-0.246046	0.00681001	0.148388
PRIC285	0.165241	0.00684693	0.148981
DYRK4	-0.149704	0.00684899	0.148981
LSS	0.170144	0.00685016	0.148981
FLJ42875	-0.238685	0.00685845	0.149068
RBBP9	-0.237025	0.00686792	0.14918
ISG15	0.169603	0.00687825	0.149311
MIR483	0.239064	0.00689754	0.149635
PLEKHA6	-0.256184	0.00690438	0.14969
ACVR1	0.163204	0.00691246	0.149771
HS.575465	0.468611	0.00692462	0.149819
ACTRT1	-0.275711	0.00692708	0.149819
LOC402508	0.481762	0.00693693	0.149819
LOC100132296	0.312048	0.00693775	0.149819
TMEM170A	0.201001	0.00693939	0.149819
HS.551137	0.276658	0.00694663	0.149819
C10ORF116	-0.231943	0.0069491	0.149819
EGR3	0.265639	0.00694928	0.149819
LOC731957	-0.222548	0.00697325	0.150242
CYP51A1	0.330019	0.00697827	0.150256
HS.566359	0.214325	0.00698833	0.150322
UBE2Z	0.149843	0.00699943	0.150322
C19ORF67	-0.380265	0.00700235	0.150322
LOC100134098	-0.25584	0.00700242	0.150322
PTPMT1	0.158237	0.00700304	0.150322
HMOX2	0.264129	0.00701156	0.150412
SELS	0.234317	0.00701635	0.150421
GTF2IRD2B	-0.16011	0.00702188	0.150425
LOC651341	-0.426963	0.00703023	0.150425
NDUFB1	-0.354767	0.00703298	0.150425
PFKFB3	-0.312373	0.00704119	0.150425
TOM1L1	-0.18966	0.00704594	0.150425
TMEM140	0.227495	0.00704611	0.150425
ACY3	-0.210307	0.00704694	0.150425
LOC651101	-0.351931	0.00705204	0.150441
LOC650005	0.353295	0.00707338	0.150803
GOLGA9P	-0.44731	0.00708767	0.150803
HS.541645	-0.313759	0.00709368	0.150803
HS.49181	-0.3825	0.00709538	0.150803
TMEM88	0.432729	0.00709781	0.150803
LOC650651	0.323828	0.00710343	0.150803
LOC100144603	-0.287099	0.00710508	0.150803
BTK	-0.24135	0.00711443	0.150803
LOC441617	-0.411313	0.00711653	0.150803
LOC100133947	0.393137	0.00711919	0.150803
FBXW10	-0.336598	0.0071226	0.150803
DDX50	-0.12788	0.00712579	0.150803
LOC729967	0.251444	0.00712742	0.150803
LOC345630	0.292354	0.00713002	0.150803
SERPINB2	0.258632	0.00713553	0.150827
OR5B3	-0.38483	0.00713999	0.150829
HS.441742	-0.269468	0.00715235	0.150998
TNFRSF12A	0.243145	0.00715837	0.151033
RG9MTD2	0.200681	0.00716636	0.151109
RAD51L1	-0.146803	0.00718181	0.151272
USP20	-0.41461	0.00718325	0.151272
FAM104A	0.176038	0.00718721	0.151272
MAPBPIP	-0.195377	0.00720978	0.151655
STOML3	0.340247	0.00721595	0.151693
ZNF643	0.249566	0.00722442	0.151779
LOC81691	-0.267712	0.00723733	0.151957
STARD5	-0.175917	0.00725181	0.152123
AGBL4	0.484853	0.00725794	0.152123
NINJ2	0.387146	0.00725843	0.152123
LOC100134571	0.28154	0.00726682	0.152123
TMPRSS5	0.407932	0.0072672	0.152123
KLF4	0.230531	0.00727268	0.152146
LOC647661	-0.476442	0.00728193	0.152205
HS.546375	0.258413	0.00728431	0.152205
C4ORF22	-0.339559	0.00730129	0.152375
ZMYM1	-0.196672	0.00730137	0.152375
ABL2	0.208399	0.00730947	0.152375
MIR1266	-0.378589	0.00731654	0.152375
SC5DL	0.257409	0.00731828	0.152375
MRC1L1	0.601087	0.00731888	0.152375
LOC649246	-0.314739	0.0073251	0.152413
HS.98959	0.4208	0.0073319	0.152415
LOC388938	-0.34743	0.00734129	0.152415
LOC388900	-0.472235	0.00734474	0.152415
CD99L2	-0.274848	0.00734597	0.152415
LOC644644	0.235956	0.00735297	0.152415
PLXNA1	0.174391	0.00735317	0.152415
WBSCR27	-0.197366	0.00735603	0.152415
HS.537727	0.349416	0.00737026	0.152573
HS.545462	0.261685	0.00737248	0.152573
PROSAPIP1	0.174335	0.00738121	0.152663
LOC100134722	-0.263325	0.0074011	0.152957
FAM78B	-0.281121	0.00740699	0.152957
GADD45G	0.235939	0.00740871	0.152957
HS.181245	-0.291504	0.00743408	0.153218
LOC100134029	0.39248	0.00743832	0.153218
TMEM144	-0.255198	0.00744078	0.153218
LOC391359	0.499431	0.00744184	0.153218
FLJ45244	-0.306983	0.00744697	0.153218
MGC26647	-0.339937	0.00744841	0.153218
HS.434422	-0.267374	0.00745234	0.153218
LOC100129162	-0.459069	0.00746596	0.153407
ANXA5	0.152871	0.00747692	0.153478
PANK1	0.191164	0.0074897	0.153478
RNF149	0.170211	0.00749173	0.153478
LOC646981	-0.370983	0.00749758	0.153478
LOC648541	-0.202086	0.00749856	0.153478
LOC650346	-0.363252	0.00750278	0.153478
LOC731915	-0.204093	0.00750336	0.153478
CD274	0.329166	0.00750492	0.153478
ONECUT1	-0.245717	0.00751264	0.153545
LOC100128519	0.291223	0.00751848	0.153574
QRICH2	0.619988	0.00752386	0.153593
F2RL1	0.205601	0.00753369	0.153657
LATS1	0.222935	0.00753585	0.153657
COL4A3BP	-0.195922	0.00754055	0.153662
SYTL2	-0.26441	0.00754735	0.15371
TLN2	0.196936	0.00755849	0.153846
NELL1	-0.36194	0.00757991	0.154105
LOC100131169	-0.398484	0.00758009	0.154105
OR52N5	-0.244795	0.00758795	0.154174
SPTBN1	-0.199175	0.0075954	0.154197
CD244	0.24934	0.00759798	0.154197
NR5A2	0.162057	0.00761027	0.154356
KRT80	0.158064	0.00762661	0.154596
LOC654096	0.485607	0.0076414	0.154755
CUL5	-0.25622	0.0076476	0.154755
C10ORF10	-0.493485	0.00764786	0.154755
CRYZL1	-0.190839	0.00767211	0.155107
LOC652641	-0.359551	0.00768077	0.155107
GCLM	0.194183	0.00768444	0.155107
PLA2G6	-0.305195	0.00768744	0.155107
LOC643533	0.54459	0.00769012	0.155107
ENOX1	-0.352968	0.00769213	0.155107
LRCH1	0.234454	0.00769935	0.155162
UBE4B	0.139403	0.00772208	0.155529
PKD2	-0.174487	0.00773901	0.15578
CACNG5	-0.169543	0.00774363	0.155782
LOC729185	-0.389992	0.00775893	0.155924
SERPINA6	0.415708	0.00775972	0.155924
ZBTB44	0.193216	0.00776441	0.155928
CYP17A1	0.551133	0.00777118	0.155974
PDGFA	0.250323	0.00778116	0.156083
C4ORF12	-0.343427	0.00780091	0.156389
ABL1	0.143805	0.00781003	0.156481
TMOD1	-0.211556	0.00781804	0.156551
LOC642471	-0.204746	0.00782607	0.156621
LOC647363	-0.205928	0.00783715	0.156752
KMO	0.219381	0.00785385	0.156995
LOC727752	0.329639	0.00787967	0.157421
PIP5KL1	-0.387823	0.00790208	0.157697
LOC647597	0.341618	0.00790264	0.157697
FARP1	0.162975	0.00795539	0.158658
MAPK1	0.179928	0.00797207	0.158823
KIR2DS2	-0.402909	0.00797675	0.158823
DENND3	0.26999	0.0079774	0.158823
PIP5K1C	0.189339	0.00801678	0.159385
LEPREL2	-0.20008	0.00801689	0.159385
LOC728835	0.725874	0.00801947	0.159385
LOC646734	0.545635	0.00802445	0.159393
HS.570988	-0.278974	0.00803555	0.159521
MRPL21	-0.142894	0.00805161	0.159737
PSG4	-0.180381	0.00805654	0.159737
ACOT7	0.21584	0.00806038	0.159737
BTN3A2	0.144401	0.00806485	0.159737
PHF13	-0.142847	0.00808896	0.160061
BCL7A	0.162605	0.00809046	0.160061
SNORA31	0.244443	0.0081048	0.160253
STELLAR	-0.236096	0.00810962	0.160256
LOC730058	0.361686	0.00813336	0.160596
NBL1	0.191486	0.00813606	0.160596
RASA4	0.500666	0.00816577	0.16109
TSC1	0.187121	0.00818746	0.161426
BRSK2	0.287824	0.00820364	0.16161
HS.572030	0.244735	0.00820614	0.16161
TMUB1	0.20435	0.00824505	0.162237
GDF2	0.283695	0.00824733	0.162237
RAD23B	-0.186956	0.00825603	0.162238
LOC643895	0.477347	0.00825802	0.162238
GPRC6A	-0.198797	0.00826146	0.162238
TRPM8	0.267367	0.00828276	0.162564
C9ORF93	0.149226	0.00829523	0.162716
GIMAP4	0.279518	0.00830201	0.162757
SYN1	0.206933	0.00835693	0.163741
LOC732381	-0.405328	0.00838522	0.16419
CPA4	0.247465	0.00838933	0.16419
RSL1D1	0.135808	0.00840756	0.164327
GAS2L3	-0.254289	0.00841466	0.164327
TYW1B	0.14526	0.00841631	0.164327
HSPA1A	0.214286	0.00842068	0.164327
CYTH2	0.18502	0.00843233	0.164327
ZBTB2	0.25259	0.00843988	0.164327
LOC389768	-0.23418	0.00844223	0.164327
FXYD6	-0.356658	0.00844574	0.164327
ABCA10	0.194348	0.00845269	0.164327
MAP2K1IP1	-0.259261	0.00845858	0.164327
ACSF3	-0.305308	0.00845896	0.164327
LOC727937	-0.334856	0.00846488	0.164327
MSLN	-0.232416	0.00846527	0.164327
C12ORF50	-0.283894	0.00846736	0.164327
POLR3GL	-0.254316	0.00847024	0.164327
C9ORF21	0.286055	0.00847547	0.164327
C1ORF109	0.151056	0.00847708	0.164327
LOC644813	0.264407	0.00848422	0.164336
LOC652115	-0.286939	0.0084883	0.164336
PSEN1	0.23285	0.00849736	0.164336
C10ORF51	0.33017	0.00849761	0.164336
HS.571223	0.324991	0.00850128	0.164336
ALDH7A1	-0.13528	0.00854236	0.165038
LOC390738	0.326145	0.00857763	0.165478
PANX2	0.214721	0.00857843	0.165478
SLFN14	0.303981	0.00858267	0.165478
CFHR2	-0.314698	0.00858525	0.165478
CTBS	-0.233358	0.00859344	0.165478
GMNN	0.162464	0.00859584	0.165478
CHDH	-0.272628	0.00859864	0.165478
IFRG15	0.311142	0.00862118	0.16575
LOC654161	0.319265	0.00862304	0.16575
PGM2	-0.368904	0.00862887	0.16575
LOC100130692	0.239488	0.0086319	0.16575
THSD7A	-0.436179	0.00864024	0.165818
FANCM	-0.399688	0.00864714	0.165858
LOXL2	-0.39442	0.00865369	0.165892
LOC643248	-0.395729	0.00866049	0.16593
PCSK5	-0.309297	0.00866671	0.165952
HS.570460	0.307346	0.00867122	0.165952
SH3KBP1	0.16341	0.00869765	0.166366
ZBTB40	0.227031	0.00870978	0.166506
LOC730919	-0.33453	0.0087373	0.166906
LOC732134	-0.583771	0.00874034	0.166906
ORM2	0.239056	0.00875601	0.167113
MGC33407	0.329009	0.00877163	0.167222
RCOR2	-0.227763	0.00877431	0.167222
HS.575268	0.422981	0.00877624	0.167222
LOC646019	-0.227533	0.00878769	0.167274
PTDSS2	0.168873	0.00878861	0.167274
SIGLEC8	0.556459	0.00881074	0.167575
LOC642550	-0.247249	0.00881414	0.167575
CYB5R2	-0.183601	0.00882517	0.167693
TSPAN6	-0.158609	0.00885126	0.168096
RPTN	-0.276947	0.00886101	0.168189
CPOX	-0.230104	0.00887552	0.168302
GATS	-0.247054	0.00887703	0.168302
ZSCAN12L1	0.219187	0.00888158	0.168302
CHST6	-0.263476	0.00889955	0.168514
LOC100132048	0.441282	0.00890979	0.168514
LOC648997	-0.455943	0.00891509	0.168514
ZNF266	0.149995	0.00891578	0.168514
LOC642660	0.274786	0.00891852	0.168514
MIR569	-0.372054	0.00892198	0.168514
LOC727775	-0.366054	0.00895757	0.169011
MXRA5	-0.242697	0.00896421	0.169011
ZNF521	-0.231811	0.00896468	0.169011
SEPT14	0.556576	0.00896806	0.169011
OTUB1	0.132692	0.00897309	0.169011
C10ORF91	-0.189731	0.00897758	0.169011
NF2	0.170439	0.00898855	0.169059
LOC641727	0.15824	0.00898989	0.169059
SEMA3A	0.268639	0.00901301	0.169216
LOC643308	0.386546	0.00901577	0.169216
LOC642993	-0.471107	0.00901694	0.169216
C9ORF69	0.183704	0.00901781	0.169216
SAMD12	0.3658	0.00905142	0.169755
PSME3	-0.360983	0.0090712	0.169952
LOC100128904	-0.188797	0.00907877	0.169952
BBS4	-0.228078	0.00908026	0.169952
PNMA3	-0.253215	0.00908161	0.169952
BBX	-0.210781	0.00910752	0.170345
RLF	-0.243026	0.00912544	0.170588
NUFIP2	-0.135199	0.00914536	0.170844
HS.574008	0.211651	0.0091523	0.170844
OR2A7	-0.258824	0.00915397	0.170844
ZNF385D	0.15397	0.00916469	0.170909
LOC642757	-0.427918	0.0091784	0.170909
LOC652286	-0.263891	0.00917876	0.170909
MS4A15	-0.264236	0.00918077	0.170909
HS.539030	0.295284	0.0091821	0.170909
CACNA1H	0.322837	0.00919129	0.170988
FUSSEL18	-0.318159	0.00921318	0.171303
TAF9L	-0.724122	0.00922676	0.171366
GLI3	0.249282	0.00923585	0.171366
LOC100131359	-0.334819	0.0092394	0.171366
HS.570442	-0.223641	0.00924309	0.171366
LOC201651	0.169738	0.00924698	0.171366
CD34	0.261696	0.0092502	0.171366
PIGR	-0.298511	0.00925338	0.171366
LOC651353	0.334779	0.00925622	0.171366
BDKRB2	0.290353	0.00927175	0.171504
LDB1	0.245487	0.00927357	0.171504
TP53	-0.252322	0.00928091	0.171548
UPK2	-0.312415	0.0092908	0.171585
HSF1	-0.308135	0.00929549	0.171585
SNORA42	-0.223355	0.0092978	0.171585
LOC649974	-0.28262	0.00930944	0.171709
SMAD1	0.321244	0.00933502	0.171926
LOC100128208	0.30445	0.00933538	0.171926
TRADD	-0.214101	0.00934027	0.171926
LOC653060	0.515246	0.00934827	0.171926
TMED5	0.249137	0.00935098	0.171926
MTRF1L	0.17442	0.0093529	0.171926
HS.575162	-0.243024	0.00935602	0.171926
LOC650695	-0.383349	0.00936163	0.171938
DEGS1	-0.203277	0.0093795	0.172071
HS.561057	0.470726	0.00938458	0.172071
LOC729663	0.347575	0.00938991	0.172071
FOXD4L6	-0.3619	0.00939037	0.172071
UPP1	0.176861	0.00939836	0.172071
BTNL3	-0.182384	0.00939869	0.172071
HS.579069	0.314451	0.00940767	0.172143
HS.554319	0.30182	0.00942076	0.172143
ISG20L1	0.206896	0.00942289	0.172143
SLC7A7	-0.246127	0.00943212	0.172143
LOC652537	-0.232429	0.0094446	0.172143
LOC646388	0.180757	0.00944465	0.172143
LOC148766	-0.355971	0.00944627	0.172143
LOC440350	-0.363603	0.00944628	0.172143
C1ORF58	-0.234923	0.00945721	0.172143
LOC646193	0.525074	0.00945786	0.172143
TGFA	0.212912	0.00945853	0.172143
RPS6KA1	-0.204423	0.00946235	0.172143
CACNG8	0.197562	0.00947192	0.172227
LOC202051	0.238559	0.009481	0.172301
SNORD12B	0.400409	0.00948943	0.172354
LOC644690	0.673902	0.00949385	0.172354
FLJ43806	0.269325	0.00950129	0.172398
PRKCB1	-0.298019	0.0095147	0.17248
HS.583123	-0.264133	0.00951574	0.17248
LOC642574	-0.271375	0.00952847	0.17262
DCAF7	0.162703	0.00953463	0.172622
HS.131598	-0.316212	0.00953854	0.172622
SETD7	-0.276585	0.0095475	0.172657
LOC100134032	0.441399	0.00955047	0.172657
TTTY14	0.386187	0.00957323	0.172978
LOC100134274	0.50805	0.00959209	0.173202
SERPINA10	-0.297985	0.00960139	0.173202
LOC100130367	-0.348203	0.00960195	0.173202
PLEKHG1	0.194904	0.00960565	0.173202
BLCAP	-0.253054	0.0096178	0.173331
GRB10	0.233943	0.00962386	0.17335
NCOA7	0.175938	0.00963118	0.173391
HS.554051	0.509299	0.00964067	0.173472
HIVEP1	0.172272	0.00964751	0.173505
ZNF264	-0.223597	0.00965354	0.173508
IP6K3	0.199095	0.00965773	0.173508
OSCP1	-0.156623	0.00966467	0.173526
LOC648164	-0.190992	0.00966973	0.173526
CDC42EP2	0.23802	0.00967374	0.173526
HS.459104	-0.273458	0.009711	0.174064
NPEPL1	-0.143294	0.00971696	0.174064
LRRC3B	-0.330271	0.00972528	0.174064
ZBTB8A	0.154921	0.00972889	0.174064
LOC647344	-0.23651	0.00973368	0.174064
LOC646566	-0.391587	0.00973493	0.174064
C14ORF124	0.251159	0.00973917	0.174064
TAS2R4	-0.310832	0.00974398	0.174064
NLK	0.175951	0.00975797	0.174151
SSX8	0.436199	0.00976376	0.174151
SH2D3A	0.188939	0.00976891	0.174151
LOC389257	-0.343799	0.009769	0.174151
TRMT2B	-0.258592	0.00978006	0.174258
HS.491799	-0.379992	0.00981243	0.174699
DHRS7C	0.346043	0.00981488	0.174699
SCARNA4	0.221713	0.00985005	0.175235
SLC16A8	0.301595	0.00986225	0.175255
ITGA1	0.337666	0.00986955	0.175255
HS.66187	-0.16888	0.00987032	0.175255
LOC730284	-0.179488	0.00987147	0.175255
TRA1P2	0.238381	0.00988936	0.175483
PRKAA2	-0.244263	0.00992129	0.175774
LOC728792	0.400585	0.00992297	0.175774
LOC391504	-0.296184	0.0099236	0.175774
HS.37648	-0.233639	0.00992611	0.175774
TOP3B	0.183002	0.00993681	0.175789
COX5B	-0.237073	0.00993709	0.175789
LOC646508	-0.25146	0.00995492	0.176001
MAPK11	-0.288654	0.00995928	0.176001
CYFIP2	-0.250001	0.00996992	0.1761
MIR532	-0.410858	0.00999615	0.176386
LPPR4	0.274895	0.00999633	0.176386
LOC642826	0.23908	0.0100219	0.176695
PSG8	-0.296974	0.010024	0.176695
HCG4	0.174793	0.0100335	0.176771
LOC732215	-0.276074	0.010044	0.176808
LOC642656	-0.326673	0.0100458	0.176808
CSTL1	-0.360458	0.010056	0.176897
LOC92973	0.227126	0.0100653	0.176972
CD24	-0.140411	0.0100729	0.177016
C17ORF85	0.201153	0.0100781	0.177017
HS.437760	0.334732	0.0100909	0.177151
GJA1	0.34719	0.0101015	0.177197
PVR	0.175974	0.0101038	0.177197
LOC100133990	0.386876	0.0101166	0.177223
LOC728796	-0.274774	0.0101175	0.177223
C1ORF66	-0.24819	0.0101245	0.177223
VGLL4	0.15914	0.0101257	0.177223
LOC651933	0.275339	0.0101657	0.177802
HS.50571	-0.37656	0.0101691	0.177802
PDGFD	-0.152505	0.0101799	0.177848
LOC653501	-0.379175	0.0101855	0.177848
EFTUD1	0.220645	0.0101871	0.177848
PBX4	-0.220269	0.010207	0.178105
HS.543899	-0.371966	0.0102267	0.178359
HS.539597	-0.311589	0.0102477	0.17855
HS.30495	0.603793	0.010248	0.17855
ARHGEF2	0.142137	0.0102679	0.17871
OR9G4	-0.296386	0.010268	0.17871
ATN1	0.195946	0.0102729	0.17871
BCKDHB	-0.199899	0.0102826	0.17871
BSPRY	-0.224589	0.010283	0.17871
CNDP1	-0.394841	0.0103004	0.178922
LOC100128744	0.371432	0.0103111	0.178975
CDR1	-0.18544	0.0103137	0.178975
HS.572932	-0.492607	0.010326	0.179098
PSG7	-0.184665	0.0103602	0.179602
LOC100129966	0.391426	0.0103797	0.179848
HS.581516	-0.266291	0.0103854	0.179858
[truncated: 32,604 more rows]

## Sheet: Table S4
Table S4. Differentially expressed genes in the temperature condition.
Genes	logFC	p-values	FDR
IL28B	5.0904	1.76824e-17	6.11847e-13
TIGA1	1.838	1.04484e-16	1.80767e-12
BCL6	2.16275	2.29418e-15	2.6461e-11
NUP43	-2.08659	3.57192e-15	3.08989e-11
DHPS	-1.34336	9.04474e-15	5.71238e-11
PVT1	2.75332	9.90529e-15	5.71238e-11
PHC3	1.98756	1.24988e-14	6.17833e-11
SAT1	1.91828	3.52218e-14	1.52343e-10
HSPA1A	-1.23172	4.50792e-14	1.73314e-10
ALDH1A3	1.20207	8.35806e-14	2.81058e-10
UBAP2L	-1.63499	8.93485e-14	2.81058e-10
GBP4	1.52661	1.05887e-13	3.05325e-10
WDR68	1.92534	1.4249e-13	3.79266e-10
DYNLL2	1.59797	1.67689e-13	4.14456e-10
C10ORF6	-1.4865	2.14445e-13	4.94683e-10
PIGN	-1.29122	2.90787e-13	6.28862e-10
LINCR	3.10074	3.2567e-13	6.62873e-10
NLF2	2.33344	3.54134e-13	6.80763e-10
HDHD2	-1.70168	4.20636e-13	7.66045e-10
PELI1	1.39696	5.4379e-13	9.4081e-10
SKAP2	-1.30842	6.71984e-13	1.10724e-09
RANBP3L	1.74558	8.38559e-13	1.29088e-09
RPE	-1.20586	8.5805e-13	1.29088e-09
SEL1L3	-1.24724	9.28375e-13	1.33848e-09
HS.579530	1.48104	1.14082e-12	1.53025e-09
RIPK2	1.5073	1.14983e-12	1.53025e-09
PAAF1	-1.09267	1.7784e-12	2.27912e-09
MLF1IP	1.44943	2.03742e-12	2.51782e-09
ZMYM6	-1.25858	2.49938e-12	2.98219e-09
NCRNA00219	1.76421	2.67061e-12	2.9852e-09
PREPL	-1.3001	2.67444e-12	2.9852e-09
PLEKHF1	1.39978	2.80068e-12	3.02841e-09
DYNLL1	-1.25495	3.00248e-12	3.07464e-09
LOC728532	-0.952143	3.02115e-12	3.07464e-09
SYT14	2.03205	3.21506e-12	3.1785e-09
SLC25A17	1.41229	3.3308e-12	3.20145e-09
RHBDD2	1.00589	3.6724e-12	3.43439e-09
ETFDH	-1.01581	4.193e-12	3.80931e-09
ZSCAN29	1.5302	4.29348e-12	3.80931e-09
PROSC	-1.24412	4.94755e-12	4.23457e-09
C9ORF40	-1.91667	5.01755e-12	4.23457e-09
BAT2L	-1.29325	8.52143e-12	7.02044e-09
ENO2	-1.42455	1.05068e-11	8.45483e-09
MGC16169	-1.49732	1.31265e-11	1.0212e-08
ISL1	2.39199	1.35094e-11	1.0212e-08
C5ORF13	-1.4234	1.38405e-11	1.0212e-08
PABPC1L	-0.84031	1.3871e-11	1.0212e-08
NBEA	-1.08175	1.47394e-11	1.06252e-08
CAMTA1	-1.54135	1.51722e-11	1.07141e-08
CD274	1.71319	1.58964e-11	1.08749e-08
NCBP1	-1.13629	1.60285e-11	1.08749e-08
KLHL36	1.06444	1.72852e-11	1.15019e-08
RRAS	-1.14204	1.85687e-11	1.21229e-08
KLF4	2.11584	1.91941e-11	1.22991e-08
CLCNKA	1.18716	1.97335e-11	1.24149e-08
TMEM77	-1.13583	2.43372e-11	1.50378e-08
SUGT1	-1.19101	2.55544e-11	1.55129e-08
HS.542949	1.63669	2.76715e-11	1.65085e-08
PARP4	-0.902932	2.93991e-11	1.72418e-08
FAM178A	-1.27161	3.06576e-11	1.76802e-08
RAB9A	0.965794	3.24115e-11	1.82567e-08
C6ORF167	-1.24619	3.27124e-11	1.82567e-08
DDX17	-1.31301	3.38524e-11	1.8593e-08
IRF1	1.49401	3.50055e-11	1.8844e-08
KIAA0907	-1.63114	3.53986e-11	1.8844e-08
CUL4A	-1.02491	3.68963e-11	1.93437e-08
SERGEF	-1.31905	3.75157e-11	1.93749e-08
LOC645381	1.35806	3.85219e-11	1.9602e-08
CYTH2	-1.18423	4.11991e-11	2.06605e-08
INTS3	-1.36043	4.93367e-11	2.43878e-08
ZNF193	-1.2666	5.04538e-11	2.45888e-08
MPP5	-0.936794	5.196e-11	2.49711e-08
L3MBTL	-1.15502	5.53117e-11	2.59971e-08
LOC729768	-1.32442	5.55975e-11	2.59971e-08
DENND2A	-1.26455	6.41441e-11	2.95935e-08
NR2F1	1.86824	6.68334e-11	3.04285e-08
PSMA5	-1.01963	6.8835e-11	3.07455e-08
TSPAN31	-1.02665	6.93066e-11	3.07455e-08
PIGU	-1.21607	7.83491e-11	3.43169e-08
PTGES	1.54676	8.25097e-11	3.55052e-08
ATL3	1.40531	8.35825e-11	3.55052e-08
C4ORF27	-1.29187	8.41405e-11	3.55052e-08
TACC2	1.01381	9.31336e-11	3.88266e-08
MGC16121	-1.47159	9.72507e-11	4.00603e-08
FRS2	1.04493	1.0486e-10	4.26868e-08
WDR54	-0.767089	1.13206e-10	4.55485e-08
OR2A9P	1.68924	1.2043e-10	4.78981e-08
NCOA7	1.44836	1.28652e-10	5.01093e-08
CMC1	-0.907239	1.29953e-10	5.01093e-08
LOC339290	1.60725	1.30335e-10	5.01093e-08
PKNOX1	-1.2836	1.34685e-10	5.1213e-08
NOV	0.886664	1.51776e-10	5.68296e-08
HS.6729	1.14718	1.54379e-10	5.68296e-08
H3F3B	1.87433	1.54384e-10	5.68296e-08
SLC35B3	-1.71574	1.56185e-10	5.68876e-08
FGF11	-1.46662	1.59195e-10	5.73798e-08
HEATR5B	-0.784954	1.68824e-10	6.02231e-08
SLC25A4	-0.900476	1.76567e-10	6.23427e-08
MYLIP	0.931201	1.81731e-10	6.35177e-08
MAX	1.36137	1.86624e-10	6.45758e-08
LOC554203	-1.06695	2.02548e-10	6.93919e-08
LARS	-1.3298	2.2353e-10	7.58292e-08
YIPF4	-0.821403	2.47988e-10	8.33095e-08
MGST2	-1.05115	2.61012e-10	8.68417e-08
TCTN1	-0.894445	2.96254e-10	9.76284e-08
BIVM	-1.24458	3.11186e-10	1.01472e-07
HS.355933	1.0624	3.13782e-10	1.01472e-07
HNRNPC	1.29299	3.47806e-10	1.11433e-07
C10ORF119	1.20694	3.51952e-10	1.11727e-07
PARL	0.794639	3.7385e-10	1.176e-07
PSMA7	1.19052	3.93621e-10	1.22703e-07
C10ORF67	1.56205	3.97382e-10	1.2277e-07
FAM24B	1.12367	4.03917e-10	1.23684e-07
PCMTD1	-1.60584	4.1403e-10	1.25669e-07
COL4A5	-1.57905	4.29465e-10	1.2922e-07
IL28A	5.332	4.42522e-10	1.32001e-07
DLK2	-1.04054	4.66154e-10	1.37862e-07
TMEM126B	-0.935745	4.77093e-10	1.39902e-07
C10ORF11	-1.409	4.90938e-10	1.42752e-07
PVRL2	0.989745	5.07005e-10	1.46195e-07
INTS10	-0.991942	5.12231e-10	1.46481e-07
INTS4	-0.897544	5.24134e-10	1.48656e-07
MAP3K7IP3	1.08381	5.34802e-10	1.50449e-07
RAD23B	1.85901	5.74943e-10	1.60437e-07
DNAJA4	-1.17697	5.85634e-10	1.62113e-07
FANCL	-1.61127	6.11328e-10	1.67001e-07
KLF9	1.88497	6.12944e-10	1.67001e-07
OCRL	-0.688595	6.22793e-10	1.68359e-07
IRS2	0.963502	6.49177e-10	1.7413e-07
CH25H	3.29304	6.97463e-10	1.85643e-07
DYNC1I2	-0.87896	7.12959e-10	1.88319e-07
CHCHD7	0.844862	7.2882e-10	1.9105e-07
NEK1	-1.37821	8.27421e-10	2.15266e-07
C20ORF117	-0.702336	8.52638e-10	2.20172e-07
SNX8	1.83528	9.55287e-10	2.43242e-07
RNASEL	-1.15253	9.5604e-10	2.43242e-07
RBM4B	-1.12921	1.06195e-09	2.68215e-07
C9ORF169	1.22969	1.10865e-09	2.77982e-07
AP3M1	-0.8918	1.13017e-09	2.81338e-07
EXOC4	-0.974973	1.18017e-09	2.91687e-07
STEAP2	-0.790355	1.18893e-09	2.91768e-07
TRAK2	-0.980222	1.20625e-09	2.93934e-07
PPPDE2	-1.43728	1.31823e-09	3.18822e-07
KIF20A	-1.00042	1.32681e-09	3.18822e-07
ITPRIP	0.89578	1.45988e-09	3.48377e-07
PSME3	-0.721848	1.48338e-09	3.5156e-07
CRIPT	-1.52331	1.5303e-09	3.60213e-07
TMTC4	-1.06044	1.5959e-09	3.73116e-07
GDAP2	-1.09831	1.64584e-09	3.82211e-07
CCRK	0.827725	1.76736e-09	4.07695e-07
LARP1B	0.876642	1.86337e-09	4.26996e-07
CYB5D2	0.965526	1.88934e-09	4.27634e-07
MIR1978	1.10812	1.89088e-09	4.27634e-07
C5	-1.18464	1.95346e-09	4.38919e-07
ZFC3H1	-0.921825	1.98005e-09	4.42023e-07
RAD54B	-1.32956	2.10122e-09	4.66067e-07
FNTB	-1.29515	2.12931e-09	4.69289e-07
SIK1	1.2046	2.14731e-09	4.70052e-07
HS.167721	1.40817	2.15994e-09	4.70052e-07
TFDP2	1.48271	2.19121e-09	4.73875e-07
ZNF260	-1.1696	2.21999e-09	4.77119e-07
PPWD1	-0.953641	2.29134e-09	4.89413e-07
DUSP5	0.865824	2.35148e-09	4.99176e-07
PXMP2	-0.755677	2.36949e-09	4.99548e-07
INTS6	-1.039	2.3821e-09	4.99548e-07
ANKZF1	-1.04236	2.41593e-09	5.0359e-07
SNORD25	1.57494	2.44893e-09	5.07412e-07
HS.137971	-0.977592	2.50473e-09	5.15884e-07
TAP2	1.17372	2.66878e-09	5.46421e-07
TSGA14	-0.892858	2.77176e-09	5.62033e-07
C8ORF33	0.724083	2.77752e-09	5.62033e-07
TOB1	0.787891	2.79963e-09	5.63213e-07
NFKBIA	1.14482	2.94129e-09	5.88292e-07
FGD6	1.4525	2.97419e-09	5.91454e-07
C6ORF155	0.926715	3.04013e-09	6.01112e-07
DNMT3L	1.00493	3.13624e-09	6.16591e-07
LZIC	-1.13985	3.36257e-09	6.57355e-07
COG6	-0.948502	3.53397e-09	6.86981e-07
GTSE1	-0.794221	3.605e-09	6.96873e-07
ZFAND2A	0.677567	3.7492e-09	7.2072e-07
HS.296031	-0.881591	3.90403e-09	7.46338e-07
C18ORF54	-1.10335	3.96381e-09	7.53603e-07
FAM111A	-0.89553	4.09384e-09	7.70257e-07
CAMSAP1	0.68423	4.09593e-09	7.70257e-07
MED13	1.09173	4.15146e-09	7.76479e-07
FOSL2	1.16598	4.29239e-09	7.98522e-07
C9ORF95	-0.981651	4.3331e-09	8.01787e-07
ZNF503	0.977118	4.50228e-09	8.28659e-07
AP3M2	-0.865227	4.54911e-09	8.29348e-07
HSGT1	0.870255	4.55396e-09	8.29348e-07
KLHL12	-0.677303	4.61615e-09	8.36272e-07
NDUFB3	-0.620763	4.75834e-09	8.55559e-07
MAMDC2	1.39069	4.79443e-09	8.55559e-07
KCNG3	0.741352	4.79679e-09	8.55559e-07
ZC3H12A	1.11319	4.8851e-09	8.66842e-07
MAST4	1.57401	5.05807e-09	8.92956e-07
PYGL	-0.849269	5.14982e-09	9.04539e-07
ZGPAT	0.762213	5.20782e-09	9.08418e-07
FGD4	1.53761	5.22441e-09	9.08418e-07
SERPINB1	0.959783	5.37947e-09	9.30701e-07
PPP3CB	-0.862857	5.52845e-09	9.47517e-07
LOC730358	-0.705641	5.53143e-09	9.47517e-07
C19ORF25	-1.13784	5.65662e-09	9.64188e-07
DCAF7	-0.72253	5.90973e-09	9.99364e-07
CCDC14	-1.07043	5.92074e-09	9.99364e-07
TBC1D15	0.832683	5.99107e-09	1.00633e-06
LOC285943	1.50381	6.03227e-09	1.00835e-06
7A5	0.718634	6.11592e-09	1.01742e-06
NONO	-0.59161	6.20484e-09	1.02727e-06
UBXN6	0.803947	6.43866e-09	1.06091e-06
LOC100131940	0.896643	6.51248e-09	1.06799e-06
HIST2H2AC	1.11808	6.99472e-09	1.13761e-06
NANOS3	0.735231	7.00282e-09	1.13761e-06
GSG2	0.949018	7.39796e-09	1.19461e-06
MFSD10	-0.649237	7.45325e-09	1.19461e-06
GAL3ST4	-1.13331	7.45723e-09	1.19461e-06
HSF2	0.86378	8.40779e-09	1.34067e-06
XYLB	-1.43005	8.45171e-09	1.3415e-06
BTBD6	-0.972582	8.54646e-09	1.34527e-06
LAGE3	-0.791567	8.55323e-09	1.34527e-06
RPUSD1	0.818924	8.69487e-09	1.36136e-06
FLJ39632	-0.997172	8.8779e-09	1.38375e-06
GALNT11	-0.824574	8.95658e-09	1.38976e-06
LOC221710	1.21878	9.13077e-09	1.41046e-06
AVL9	0.881386	9.44436e-09	1.44973e-06
LOC100132418	1.50727	9.46878e-09	1.44973e-06
GSK3B	0.976199	9.79481e-09	1.49304e-06
FAM120A	-0.765419	9.88818e-09	1.4961e-06
ACAD9	-0.842894	9.90138e-09	1.4961e-06
UBE2J1	1.26743	1.00751e-08	1.51573e-06
SNHG11	1.02457	1.04575e-08	1.56646e-06
LASS1	-1.10065	1.05174e-08	1.56863e-06
CABLES1	0.839814	1.0837e-08	1.60936e-06
EXOC6	-0.941288	1.10774e-08	1.63804e-06
IFNGR1	0.641154	1.12244e-08	1.65034e-06
HS.130916	0.987945	1.1256e-08	1.65034e-06
TAF5L	1.24812	1.14088e-08	1.66451e-06
EPHX2	-1.27858	1.14489e-08	1.66451e-06
IGFBPL1	1.16622	1.17695e-08	1.68982e-06
FASTKD1	-1.26679	1.17804e-08	1.68982e-06
HAUS4	-0.822361	1.18083e-08	1.68982e-06
CDK2AP2	-0.982068	1.18183e-08	1.68982e-06
THADA	-1.25477	1.20025e-08	1.70382e-06
LRRN3	2.37657	1.20147e-08	1.70382e-06
GFI1	0.983651	1.21564e-08	1.71085e-06
SFRS7	-0.977629	1.21631e-08	1.71085e-06
UBA5	-0.725515	1.29368e-08	1.81173e-06
TRIB3	0.915493	1.29851e-08	1.81173e-06
C1ORF63	-1.40415	1.32824e-08	1.84578e-06
NACC2	1.52997	1.35403e-08	1.87408e-06
SNRK	0.795884	1.36059e-08	1.87567e-06
HIST2H2AA4	1.37442	1.36699e-08	1.877e-06
NUDT14	-0.755732	1.37818e-08	1.8849e-06
PSMB9	-0.697875	1.44115e-08	1.96325e-06
SNAI2	0.586767	1.45946e-08	1.9804e-06
POP5	-0.77677	1.46674e-08	1.98251e-06
GAB2	1.013	1.49427e-08	2.01186e-06
JAK2	1.14563	1.57323e-08	2.10995e-06
LOC388796	1.38872	1.58555e-08	2.11828e-06
C10ORF12	0.531736	1.64395e-08	2.18785e-06
ORC3L	-0.841205	1.66605e-08	2.20876e-06
JUN	1.25792	1.70523e-08	2.25208e-06
CGRRF1	0.753761	1.74814e-08	2.29996e-06
WFDC3	-0.723581	1.76234e-08	2.30987e-06
LOC727935	1.27654	1.7837e-08	2.32562e-06
HAGH	-0.705871	1.7878e-08	2.32562e-06
SKIV2L2	-0.720448	1.95456e-08	2.53303e-06
EXO1	-0.559239	1.99736e-08	2.57882e-06
ALDOC	-0.721386	2.05638e-08	2.64516e-06
PTGER4	2.2441	2.14318e-08	2.7466e-06
ABCA1	1.89975	2.15643e-08	2.74852e-06
SH2B3	0.986958	2.16056e-08	2.74852e-06
CCDC18	-0.88413	2.19672e-08	2.78428e-06
LOC400214	1.51855	2.27014e-08	2.85718e-06
C2ORF64	-0.839296	2.27075e-08	2.85718e-06
CLK3	0.579571	2.29633e-08	2.8789e-06
EIF2S1	0.8655	2.31118e-08	2.88706e-06
KIAA0586	-0.686471	2.36003e-08	2.93747e-06
TTC37	-0.595612	2.45324e-08	3.04255e-06
PCGF6	1.04936	2.47756e-08	3.06174e-06
PTGS2	2.77184	2.52904e-08	3.11353e-06
TTC25	1.29446	2.53747e-08	3.11353e-06
FAM104A	0.541319	2.64738e-08	3.23692e-06
YEATS2	-1.0364	2.6819e-08	3.26757e-06
LOC642648	0.905082	2.76493e-08	3.35692e-06
HSD17B4	-1.07844	2.817e-08	3.39937e-06
THBS2	-1.19035	2.82677e-08	3.39937e-06
FCRLB	1.02853	2.82937e-08	3.39937e-06
C1ORF149	-1.42754	2.8642e-08	3.416e-06
USO1	-0.862146	2.86917e-08	3.416e-06
CCDC53	-1.42197	2.87283e-08	3.416e-06
C11ORF74	-1.31693	2.92901e-08	3.46956e-06
DISP1	-1.08242	2.93792e-08	3.46956e-06
SMARCAL1	-1.08058	2.98618e-08	3.51455e-06
C20ORF75	0.870888	3.05063e-08	3.57823e-06
GMPPA	-0.603257	3.07904e-08	3.59936e-06
DNCL1	-0.861907	3.12822e-08	3.64454e-06
CRYZ	-0.934248	3.18511e-08	3.69836e-06
GAD1	1.03402	3.24292e-08	3.75289e-06
NRBP2	-1.00127	3.26513e-08	3.75873e-06
FAS	1.5622	3.26969e-08	3.75873e-06
LOC100129668	0.798805	3.31232e-08	3.79513e-06
RORA	0.859144	3.34474e-08	3.81963e-06
STC2	-0.709085	3.38849e-08	3.84364e-06
RBM16	0.814217	3.401e-08	3.84364e-06
TROAP	-0.805226	3.40281e-08	3.84364e-06
SIRT5	-1.17284	3.41931e-08	3.84364e-06
HECA	0.658357	3.42131e-08	3.84364e-06
ACYP1	-0.858303	3.52502e-08	3.93891e-06
HS.445442	0.793796	3.52888e-08	3.93891e-06
UIMC1	0.786241	3.57022e-08	3.97224e-06
S100PBP	-0.57284	3.58415e-08	3.97496e-06
NIPSNAP1	-0.829306	3.61511e-08	3.99648e-06
RBCK1	-0.679466	3.65876e-08	4.03186e-06
ZMYM5	1.02585	3.70465e-08	4.06947e-06
SCD5	-0.773092	3.89882e-08	4.26921e-06
CHCHD3	-0.818329	3.95987e-08	4.32238e-06
EDF1	-0.744786	3.99839e-08	4.3507e-06
P4HA1	-1.06677	4.02697e-08	4.36806e-06
FZD4	1.86742	4.16812e-08	4.50704e-06
C6ORF114	1.24895	4.38784e-08	4.72985e-06
CEACAM1	1.13754	4.43206e-08	4.76268e-06
BRCA1	-0.738571	4.46596e-08	4.77549e-06
IPO5	-1.02802	4.47159e-08	4.77549e-06
GTF2E2	-0.780756	4.5605e-08	4.85289e-06
ID2	1.30977	4.57212e-08	4.85289e-06
STYXL1	-0.875771	4.62742e-08	4.89658e-06
FAM48A	-0.683029	4.67525e-08	4.93211e-06
TMEM42	-0.689268	4.71726e-08	4.96117e-06
CALM3	-0.711794	4.73148e-08	4.96117e-06
ZBTB25	0.622238	4.74686e-08	4.96226e-06
NEDD9	0.601031	4.82725e-08	5.0311e-06
MYCBP	-1.00659	4.88626e-08	5.06161e-06
RNU6-1	0.844369	4.89321e-08	5.06161e-06
VPS41	-0.837775	4.90041e-08	5.06161e-06
ENOSF1	-1.63355	4.95235e-08	5.10004e-06
NICN1	-1.15512	4.9901e-08	5.12367e-06
EDN1	0.943604	5.01919e-08	5.13829e-06
C9ORF140	-0.629856	5.18743e-08	5.29485e-06
PIGG	-1.06039	5.20813e-08	5.30034e-06
FAM65A	0.543039	5.23645e-08	5.31354e-06
ZNF583	0.882563	5.30376e-08	5.36611e-06
VPS37D	0.851646	5.35076e-08	5.39787e-06
NKX3-1	0.661298	5.388e-08	5.41964e-06
BCAR1	0.941502	5.75233e-08	5.76933e-06
GRAMD4	-1.05212	5.81291e-08	5.81325e-06
CLEC16A	-0.833314	5.90481e-08	5.88813e-06
FOXA1	1.31011	6.12077e-08	6.07741e-06
LOC728178	-0.842087	6.12975e-08	6.07741e-06
TSC1	-0.904077	6.23296e-08	6.16209e-06
RXRB	-0.761207	6.2794e-08	6.19031e-06
C17ORF91	0.743094	6.34928e-08	6.24142e-06
OSR1	1.72401	6.43536e-08	6.30811e-06
WDR27	-1.50692	6.54466e-08	6.38129e-06
HSPA8	-1.254	6.5469e-08	6.38129e-06
BMP2K	0.858458	6.58689e-08	6.40224e-06
BBS2	-0.941748	6.70519e-08	6.49896e-06
ASB7	0.961294	6.73011e-08	6.50489e-06
CCDC24	-0.648289	6.9262e-08	6.66398e-06
FTSJ1	0.791927	6.93322e-08	6.66398e-06
FAM173B	-1.25268	6.97645e-08	6.6691e-06
ELOVL4	0.64558	6.97709e-08	6.6691e-06
TRIM24	0.548553	7.00237e-08	6.67482e-06
NDUFB2	-0.757686	7.02648e-08	6.6794e-06
CCNB1IP1	0.79159	7.07938e-08	6.71125e-06
RNU6-15	0.709981	7.22503e-08	6.82796e-06
ALG6	-1.67211	7.24196e-08	6.82796e-06
KLF10	1.28708	7.30164e-08	6.85898e-06
LOC729708	-0.543147	7.3145e-08	6.85898e-06
EPHA2	1.00446	7.33717e-08	6.86164e-06
ZNF383	0.691569	7.44818e-08	6.94669e-06
KIAA1530	0.622085	7.52017e-08	6.99497e-06
HADH	-0.799185	7.75446e-08	7.19356e-06
RNPC2	0.836152	7.80721e-08	7.20651e-06
LOC729852	-0.633543	7.81008e-08	7.20651e-06
C20ORF30	-0.576835	7.83913e-08	7.21409e-06
HS3ST1	1.18787	8.01893e-08	7.35997e-06
C14ORF102	0.534975	8.48091e-08	7.74988e-06
AHSA2	-0.576328	8.48854e-08	7.74988e-06
IVD	-0.811384	8.89357e-08	8.06874e-06
KRTCAP3	-0.691255	8.89938e-08	8.06874e-06
LOC729082	-0.84819	8.90775e-08	8.06874e-06
C11ORF73	-0.946011	9.11767e-08	8.23733e-06
NDUFAF3	-0.667431	9.19331e-08	8.28403e-06
TMEM194A	-1.02586	9.28058e-08	8.34095e-06
GPER	1.36089	9.46204e-08	8.46661e-06
PBRM1	-0.705456	9.46933e-08	8.46661e-06
ZNF283	0.673866	9.52036e-08	8.4903e-06
TMEM63A	-0.755683	9.83241e-08	8.70518e-06
CENPO	0.71321	9.8328e-08	8.70518e-06
LOC728758	-0.948619	9.83679e-08	8.70518e-06
SIX4	-0.828794	9.91618e-08	8.75305e-06
BCS1L	-0.652353	1.01803e-07	8.95021e-06
NSMCE1	-0.815604	1.01913e-07	8.95021e-06
PLD6	1.20921	1.02466e-07	8.97604e-06
HS.334831	0.819176	1.07569e-07	9.38297e-06
PAM	-0.956533	1.07667e-07	9.38297e-06
UBE4B	-1.06046	1.07925e-07	9.38297e-06
FAM118A	-1.22835	1.09534e-07	9.49899e-06
TCEAL2	-0.682237	1.114e-07	9.61443e-06
C20ORF94	-1.21502	1.11421e-07	9.61443e-06
MTMR2	0.704586	1.12008e-07	9.64102e-06
KLHDC9	-0.77504	1.12638e-07	9.67124e-06
LOC646897	-0.64749	1.13143e-07	9.69052e-06
SALL4	1.03313	1.14029e-07	9.74228e-06
SGSM3	-0.701011	1.16861e-07	9.95967e-06
TNFAIP8	0.730917	1.18334e-07	1.00604e-05
FAM89A	0.620455	1.20661e-07	1.02328e-05
LOC651576	0.608203	1.20952e-07	1.02328e-05
USP12	0.681932	1.21298e-07	1.0237e-05
AUH	-1.35488	1.21648e-07	1.02415e-05
APPBP2	-0.73519	1.22006e-07	1.02467e-05
SPOCK1	-0.656564	1.24312e-07	1.04151e-05
POLA1	-1.10045	1.25083e-07	1.04544e-05
LOC154761	-1.46157	1.26799e-07	1.05723e-05
FKBP3	-0.621941	1.27105e-07	1.05723e-05
LOC728463	1.14695	1.27596e-07	1.05877e-05
C21ORF69	1.20021	1.29968e-07	1.07587e-05
PGAM1	-0.667968	1.3324e-07	1.10033e-05
KBTBD4	0.585596	1.3617e-07	1.12185e-05
FBXL20	-1.2126	1.36609e-07	1.12188e-05
HEXDC	-0.593674	1.36823e-07	1.12188e-05
HS.540111	1.42245	1.37686e-07	1.12629e-05
LMCD1	-0.755969	1.39875e-07	1.1415e-05
HS.478682	1.25975	1.40639e-07	1.14273e-05
CTRL	1.35225	1.40686e-07	1.14273e-05
DEDD	0.738666	1.45158e-07	1.17629e-05
PNPO	-0.761956	1.46503e-07	1.18441e-05
HS.573929	1.23196	1.49842e-07	1.20859e-05
ME3	-0.940048	1.57254e-07	1.26337e-05
POLR2J	1.07684	1.57365e-07	1.26337e-05
LOC440157	-0.914967	1.58443e-07	1.26908e-05
DPY19L1	-0.667027	1.59705e-07	1.27555e-05
TTC15	-0.976858	1.59987e-07	1.27555e-05
PECI	-0.745943	1.60507e-07	1.27675e-05
IER3	1.13671	1.63662e-07	1.29886e-05
HES2	1.07772	1.6449e-07	1.30245e-05
RNASEN	-0.590146	1.65135e-07	1.30456e-05
MYO9A	-0.8895	1.67057e-07	1.31496e-05
DPH5	-0.906381	1.67499e-07	1.31496e-05
RAB26	-0.994478	1.67591e-07	1.31496e-05
C5ORF54	-1.48864	1.68582e-07	1.31974e-05
ZNF532	-0.569236	1.71134e-07	1.3367e-05
WDR8	-0.656239	1.72257e-07	1.34244e-05
ATP5G3	-0.94542	1.73157e-07	1.34642e-05
HMGB1	1.19665	1.7639e-07	1.36848e-05
LEPR	-0.692102	1.80134e-07	1.39227e-05
CDC42BPB	-0.755565	1.80261e-07	1.39227e-05
LOC642975	-0.604495	1.80911e-07	1.39419e-05
USP3	0.657999	1.82145e-07	1.40057e-05
AP1S2	-1.1814	1.84501e-07	1.41554e-05
HHAT	-1.41827	1.85182e-07	1.41763e-05
GADD45B	0.875315	1.88962e-07	1.44337e-05
DYRK1A	0.558716	1.91328e-07	1.45822e-05
HNRNPA0	-0.970027	1.92016e-07	1.46025e-05
HS.568329	1.0232	1.94171e-07	1.4734e-05
SWAP70	0.663658	1.97827e-07	1.49786e-05
ACVR1	0.86044	2.00223e-07	1.51269e-05
NADSYN1	-0.877333	2.01224e-07	1.51694e-05
JAG1	1.24315	2.02512e-07	1.52333e-05
FAM110A	0.719195	2.04058e-07	1.53148e-05
CCT6B	1.66598	2.04648e-07	1.53148e-05
OXSR1	0.718132	2.04923e-07	1.53148e-05
ZNF211	0.599326	2.06936e-07	1.54319e-05
NDUFAF1	-0.558455	2.09322e-07	1.55762e-05
LINGO2	-1.03432	2.1338e-07	1.58415e-05
ZNF507	1.3823	2.13802e-07	1.58415e-05
PIM3	0.747444	2.17526e-07	1.6083e-05
LOC389137	-0.906144	2.19538e-07	1.61813e-05
RCCD1	-0.89794	2.1979e-07	1.61813e-05
SLC40A1	-0.636886	2.22136e-07	1.63192e-05
ZNF45	0.588142	2.24265e-07	1.64407e-05
NUFIP2	0.745112	2.26277e-07	1.65225e-05
CCDC128	-0.616641	2.26335e-07	1.65225e-05
CRISPLD2	1.30762	2.28922e-07	1.66366e-05
RELL1	0.841971	2.29258e-07	1.66366e-05
HS.98330	0.954379	2.29453e-07	1.66366e-05
ATPAF1	-0.537018	2.29822e-07	1.66366e-05
IFFO1	0.88832	2.30658e-07	1.66622e-05
CHFR	0.528583	2.33062e-07	1.68009e-05
SH2D3A	0.704708	2.34049e-07	1.6837e-05
HIAT1	1.03389	2.40181e-07	1.72422e-05
HSDL2	-1.20142	2.41875e-07	1.73279e-05
HS.444855	0.615463	2.4258e-07	1.73425e-05
ME2	-0.589826	2.44132e-07	1.74174e-05
CXCL2	2.01484	2.48053e-07	1.76607e-05
PTGER2	0.835835	2.52883e-07	1.79528e-05
PLEKHG6	0.964433	2.53192e-07	1.79528e-05
SFT2D1	-0.783003	2.54373e-07	1.79996e-05
SENP2	0.550861	2.55512e-07	1.80372e-05
POLR3C	0.63609	2.55946e-07	1.80372e-05
EXOC2	-0.778622	2.57123e-07	1.80468e-05
HS.120300	0.970717	2.57126e-07	1.80468e-05
PDS5A	-0.623807	2.58084e-07	1.80773e-05
C22ORF29	-0.784219	2.59238e-07	1.81216e-05
LGTN	-0.779377	2.61379e-07	1.82193e-05
SAMD8	0.773347	2.61689e-07	1.82193e-05
CIRBP	1.3966	2.69778e-07	1.87447e-05
SOD2	1.39712	2.70712e-07	1.87719e-05
EHD4	0.570867	2.73694e-07	1.89407e-05
APOM	1.51353	3.00348e-07	2.07438e-05
CKAP5	-0.601838	3.048e-07	2.10093e-05
PGAM4	-0.583006	3.06286e-07	2.10698e-05
LOC100128086	-0.603955	3.08182e-07	2.11581e-05
CITED4	1.26449	3.09148e-07	2.11824e-05
FAM149B1	-0.574956	3.09835e-07	2.11876e-05
LOC399988	-1.38786	3.11808e-07	2.12804e-05
SOCS2	0.770412	3.15462e-07	2.14364e-05
MSRB2	-0.803993	3.16232e-07	2.14364e-05
BRE	-0.942331	3.16267e-07	2.14364e-05
DYSF	-0.60155	3.17526e-07	2.14364e-05
RASSF5	0.826789	3.17883e-07	2.14364e-05
MIF	-0.639051	3.18427e-07	2.14364e-05
ADCY1	-0.780745	3.18429e-07	2.14364e-05
C10ORF137	-0.957174	3.2018e-07	2.15124e-05
NIF3L1	-0.823108	3.26726e-07	2.19097e-05
PROM2	-0.670665	3.3472e-07	2.24023e-05
FAM113A	-1.16518	3.36456e-07	2.2475e-05
TCP11L1	0.777068	3.41336e-07	2.26924e-05
ZNF419	0.562504	3.41642e-07	2.26924e-05
C20ORF108	-0.799714	3.41678e-07	2.26924e-05
BNIP3	-1.38535	3.42865e-07	2.27276e-05
MAP3K8	1.29981	3.46283e-07	2.29103e-05
GOLSYN	1.03237	3.4961e-07	2.30863e-05
HS.171009	2.33471	3.53824e-07	2.33201e-05
NAP1L4	-0.808375	3.57504e-07	2.35178e-05
NOTCH2NL	0.896389	3.61736e-07	2.3751e-05
RUNX2	0.739885	3.62877e-07	2.37808e-05
OMA1	-1.12765	3.65151e-07	2.38846e-05
IMMP2L	-1.32073	3.67612e-07	2.40002e-05
RHOT1	-0.626857	3.70781e-07	2.41615e-05
CSTF3	-0.502258	3.72492e-07	2.42274e-05
LMTK2	1.27277	3.7541e-07	2.43714e-05
MARVELD2	-0.744596	3.77915e-07	2.4488e-05
PARS2	-0.61059	3.80915e-07	2.46363e-05
MTP18	-0.566897	3.89501e-07	2.50756e-05
YEATS4	1.10874	3.89767e-07	2.50756e-05
C11ORF57	0.69404	3.90611e-07	2.50756e-05
USP46	0.802306	3.90938e-07	2.50756e-05
OSGIN2	0.842514	3.9133e-07	2.50756e-05
IL12A	0.667893	3.95989e-07	2.52862e-05
GPSM2	-0.571304	3.96079e-07	2.52862e-05
MAL2	0.512243	4.1071e-07	2.6172e-05
C3ORF75	-0.504163	4.13188e-07	2.62815e-05
RNF19A	0.809327	4.14575e-07	2.63213e-05
MYNN	0.527843	4.16839e-07	2.64166e-05
KIF4A	-0.472	4.27242e-07	2.70264e-05
ZNF175	-0.64341	4.29893e-07	2.71444e-05
RAPGEF2	0.844941	4.32395e-07	2.72523e-05
HOXA2	-0.651281	4.33177e-07	2.72523e-05
C22ORF27	0.770312	4.37372e-07	2.74663e-05
ARHGEF10	-0.971297	4.40457e-07	2.76099e-05
ZNF628	0.818816	4.44977e-07	2.78429e-05
RAD51C	-0.557532	4.47942e-07	2.79581e-05
ZNF777	0.938023	4.4916e-07	2.79581e-05
NSUN5B	-0.68686	4.49243e-07	2.79581e-05
ARMCX2	-0.708473	4.53217e-07	2.81548e-05
KCNK5	0.826945	4.63199e-07	2.87014e-05
NAGLU	0.968584	4.63675e-07	2.87014e-05
FAM107B	1.16928	4.67188e-07	2.88672e-05
SLC3A2	0.735526	4.7047e-07	2.90182e-05
MFAP1	-0.522287	4.74563e-07	2.92152e-05
NEURL1B	-0.771469	4.75353e-07	2.92152e-05
FAM46A	0.981006	4.76318e-07	2.92226e-05
MYL9	-0.480412	4.78012e-07	2.92456e-05
SNRPA1	0.581047	4.78382e-07	2.92456e-05
RNF182	1.02041	4.81186e-07	2.93602e-05
KIFAP3	-0.82373	4.81954e-07	2.93602e-05
PPFIA4	-1.6412	4.83125e-07	2.93798e-05
STK3	-0.735188	4.8935e-07	2.97061e-05
SLC31A2	0.873314	4.93935e-07	2.9925e-05
DPYD	-1.29783	4.94686e-07	2.9925e-05
MPP2	-0.871352	5.00996e-07	3.0227e-05
LOC644774	-0.879906	5.01425e-07	3.0227e-05
FLJ45337	0.924855	5.08632e-07	3.06081e-05
THEM2	-1.22362	5.10618e-07	3.06743e-05
PLEKHA9	-0.974049	5.14506e-07	3.08543e-05
CHCHD10	-0.769137	5.19163e-07	3.10797e-05
PCCA	-0.804019	5.22814e-07	3.12442e-05
C1ORF123	-0.745476	5.29138e-07	3.1541e-05
RNF123	-0.468253	5.29603e-07	3.1541e-05
LOC652184	-0.535689	5.36385e-07	3.18472e-05
PDCD6IP	-0.827855	5.36586e-07	3.18472e-05
ELP4	-1.53308	5.45974e-07	3.2349e-05
TAF4	-0.734392	5.5125e-07	3.25616e-05
NFE2L1	-0.592446	5.51929e-07	3.25616e-05
LOC286016	-0.624432	5.52509e-07	3.25616e-05
MAMDC4	-0.868084	5.53327e-07	3.25616e-05
EIF5	0.594517	5.59e-07	3.28396e-05
MUDENG	-0.795885	5.60677e-07	3.28823e-05
SSBP1	-0.576301	5.68718e-07	3.32788e-05
FLJ90086	0.846841	5.69362e-07	3.32788e-05
OBSL1	-0.664632	5.71401e-07	3.33417e-05
CYR61	0.784695	5.74178e-07	3.34473e-05
ZNF18	0.643015	5.82263e-07	3.38613e-05
BTN2A1	0.780972	5.85235e-07	3.3977e-05
MXD1	1.00325	5.95186e-07	3.44969e-05
COMMD10	-0.852561	5.98131e-07	3.46096e-05
ACTA2	-1.80306	6.18126e-07	3.57068e-05
LOC203547	-0.542745	6.24441e-07	3.59743e-05
MAGED1	0.64008	6.26108e-07	3.59743e-05
TCEA3	-0.750546	6.26122e-07	3.59743e-05
PGBD2	-0.891556	6.26915e-07	3.59743e-05
ARHGAP21	0.462528	6.42164e-07	3.67883e-05
ATM	-0.997451	6.47363e-07	3.70249e-05
FLJ10374	0.535213	6.50245e-07	3.71284e-05
PLRG1	-0.454577	6.54987e-07	3.73375e-05
MPPE1	1.22819	6.61958e-07	3.76728e-05
TMEM44	-0.675475	6.7506e-07	3.83554e-05
AKR7A3	-0.553179	6.84935e-07	3.88147e-05
LAMP3	-0.805562	6.85387e-07	3.88147e-05
ATXN10	-0.694828	6.87633e-07	3.88782e-05
LOC729642	1.72893	7.09724e-07	4.00618e-05
ANAPC11	-0.499822	7.36725e-07	4.15181e-05
STAG3L2	-0.836652	7.49847e-07	4.2189e-05
DHRS7	0.568901	7.56618e-07	4.25008e-05
TRADD	-0.574346	7.63668e-07	4.28273e-05
INO80	0.753541	7.65868e-07	4.28812e-05
LGALS1	-0.718556	7.67639e-07	4.29109e-05
NFS1	-0.624876	7.78822e-07	4.34658e-05
LOC100132514	0.73546	7.84882e-07	4.37335e-05
POLG2	-1.72981	7.9222e-07	4.40714e-05
OTUD1	1.45708	8.06149e-07	4.47743e-05
LOC389816	-0.49139	8.13665e-07	4.51193e-05
IMPA2	-0.551026	8.17334e-07	4.52502e-05
MRAS	-0.569443	8.2709e-07	4.56836e-05
PRKRIP1	0.641335	8.27801e-07	4.56836e-05
B3GAT3	-0.999024	8.38032e-07	4.61745e-05
ATXN3	-0.695511	8.40769e-07	4.62517e-05
C1ORF86	-0.554114	8.44279e-07	4.6371e-05
XPO5	-0.445158	8.49692e-07	4.65852e-05
MAP4K4	-0.564091	8.50871e-07	4.65852e-05
EIF2C2	0.727874	8.65038e-07	4.7286e-05
HIST2H2AA3	1.56659	8.68797e-07	4.74166e-05
SDF2	-0.51287	8.74056e-07	4.76285e-05
TTLL5	-0.890785	8.82361e-07	4.80054e-05
ARL4A	1.24237	8.97158e-07	4.87339e-05
PLAC8	-0.855569	9.04294e-07	4.90008e-05
REEP1	-1.05707	9.04905e-07	4.90008e-05
PPM1E	0.446827	9.08791e-07	4.91344e-05
SLK	0.836625	9.29241e-07	5.00796e-05
DOCK7	-0.523633	9.30578e-07	5.00796e-05
DUSP14	0.689653	9.30616e-07	5.00796e-05
CLASP2	-1.05987	9.34021e-07	5.01848e-05
PIGP	-0.676579	9.38696e-07	5.03577e-05
NDUFA7	-0.578425	9.43559e-07	5.05403e-05
SLC35F5	-1.16603	9.5181e-07	5.0897e-05
C11ORF80	-0.635744	9.53161e-07	5.0897e-05
PRR3	0.71261	9.62173e-07	5.12991e-05
CLNS1A	-0.846054	9.66564e-07	5.14539e-05
FAR1	-0.757459	9.70251e-07	5.15708e-05
CXCL10	1.48544	9.82274e-07	5.21298e-05
FARS2	-0.55337	9.84724e-07	5.21798e-05
PLXNA3	-0.812922	9.8652e-07	5.2195e-05
BCL7B	0.485703	9.89212e-07	5.22576e-05
STX8	-0.867222	1.01376e-06	5.34545e-05
HS.493947	-0.572326	1.01496e-06	5.34545e-05
RIPK4	0.91453	1.03022e-06	5.41759e-05
WDR70	-0.592278	1.04605e-06	5.49205e-05
PYCR2	-0.56411	1.04756e-06	5.49205e-05
CRY2	0.664067	1.06306e-06	5.56492e-05
LRTOMT	-0.580346	1.06895e-06	5.58728e-05
ZNF581	0.53203	1.07306e-06	5.60031e-05
GART	-1.11034	1.09259e-06	5.69366e-05
ZNF668	0.536254	1.09877e-06	5.71039e-05
TRIM26	0.948732	1.0991e-06	5.71039e-05
APEH	-0.655926	1.12402e-06	5.83107e-05
CASZ1	0.755996	1.13058e-06	5.85635e-05
ZNF239	-0.78647	1.14036e-06	5.89471e-05
JMJD1C	0.610313	1.14199e-06	5.89471e-05
CENPF	-0.634506	1.1431e-06	5.89471e-05
CCBL1	-0.953683	1.14999e-06	5.92145e-05
PPP1R2	0.68436	1.15419e-06	5.93421e-05
DUSP3	-0.714555	1.15654e-06	5.9375e-05
MGMT	-0.738885	1.17386e-06	6.01748e-05
LOC653888	-0.80883	1.17744e-06	6.02109e-05
IPO8	-0.49272	1.17805e-06	6.02109e-05
TBC1D2B	-1.04895	1.18141e-06	6.02109e-05
FBXO33	0.646996	1.18153e-06	6.02109e-05
ST7OT1	1.71149	1.18886e-06	6.04954e-05
OAS1	-0.625892	1.19127e-06	6.0529e-05
ZNF629	0.920669	1.19337e-06	6.05468e-05
ALDH4A1	-0.440543	1.20057e-06	6.08233e-05
USP6NL	1.37167	1.20341e-06	6.08775e-05
TBC1D19	-0.900863	1.20815e-06	6.10233e-05
SPEN	0.479623	1.20981e-06	6.10233e-05
LOC648638	-0.568013	1.21299e-06	6.10943e-05
NUDT9	-0.599039	1.21972e-06	6.13248e-05
KCTD12	-0.800117	1.22111e-06	6.13248e-05
HS.579631	-1.40842	1.22406e-06	6.13837e-05
EXOSC3	-0.665085	1.2282e-06	6.15026e-05
ZFP112	-0.688287	1.23149e-06	6.1578e-05
TSPAN2	0.731317	1.23416e-06	6.16223e-05
TMEM150A	-0.776612	1.24243e-06	6.19454e-05
ZNF317	0.651029	1.24421e-06	6.19454e-05
RNF217	0.649932	1.24824e-06	6.2057e-05
MBOAT2	-1.0669	1.2666e-06	6.28796e-05
POLD1	-0.456224	1.28211e-06	6.34729e-05
EDEM3	-0.730337	1.28222e-06	6.34729e-05
ARHGAP19	0.569076	1.28422e-06	6.3481e-05
DHFRL1	-0.610412	1.29957e-06	6.41482e-05
COL4A1	-0.584152	1.30172e-06	6.41623e-05
NFKBIE	0.75786	1.32135e-06	6.50116e-05
JMY	0.744463	1.3227e-06	6.50116e-05
ARL2	-0.679044	1.33126e-06	6.53394e-05
CA5B	0.757129	1.33914e-06	6.56329e-05
EHHADH	-1.22677	1.34428e-06	6.5792e-05
LOC730074	0.378277	1.36234e-06	6.65812e-05
BMP6	0.846878	1.3782e-06	6.72617e-05
SLC27A3	-0.637631	1.38129e-06	6.73175e-05
LOC652595	0.502682	1.42221e-06	6.92141e-05
LOC652183	0.976109	1.45183e-06	7.05567e-05
FZD5	0.748231	1.45543e-06	7.06321e-05
TCP11L2	0.87984	1.46787e-06	7.11364e-05
PIM1	1.12496	1.474e-06	7.13335e-05
VAPA	0.995941	1.4929e-06	7.20825e-05
ZNF398	0.439128	1.49365e-06	7.20825e-05
C6ORF188	0.800217	1.51131e-06	7.28333e-05
LIG3	-0.526247	1.53561e-06	7.39015e-05
MITD1	-0.790092	1.54267e-06	7.41381e-05
TRIML2	-0.742847	1.54788e-06	7.42852e-05
TMEM54	-0.519803	1.55335e-06	7.44447e-05
ATXN7L2	0.58774	1.57007e-06	7.51418e-05
RAP1GDS1	-0.525988	1.5806e-06	7.55414e-05
PPOX	-0.926979	1.58854e-06	7.5816e-05
GABARAPL1	0.732562	1.59136e-06	7.58462e-05
DCI	-0.493326	1.59577e-06	7.59514e-05
ABCG1	0.504669	1.61564e-06	7.67918e-05
RPAP1	-0.937631	1.62062e-06	7.68783e-05
ATP5G2	-0.489837	1.62191e-06	7.68783e-05
FAM83B	0.741932	1.63159e-06	7.72318e-05
FBXL18	-0.876421	1.6611e-06	7.85211e-05
HS.442773	-0.506698	1.67472e-06	7.90567e-05
HSPD1	-0.518811	1.6779e-06	7.90992e-05
GATS	0.918744	1.6959e-06	7.98387e-05
LARP4	-0.847141	1.70679e-06	8.02425e-05
ARPC1B	-0.702944	1.71515e-06	8.04353e-05
RABEPK	-0.765385	1.71554e-06	8.04353e-05
RCAN1	0.597412	1.76202e-06	8.25025e-05
ZNF622	0.529505	1.76451e-06	8.25074e-05
HADHB	-0.771338	1.81031e-06	8.4535e-05
SERPINB8	1.14324	1.82243e-06	8.49455e-05
ZNF416	0.780117	1.82401e-06	8.49455e-05
HEATR5A	-1.13839	1.82959e-06	8.50909e-05
TMEM134	0.563263	1.83578e-06	8.52638e-05
C19ORF47	0.510378	1.83915e-06	8.5306e-05
LOC731486	0.912716	1.8747e-06	8.68265e-05
ACVR1B	0.50191	1.87695e-06	8.68265e-05
SH3BP4	0.601651	1.8827e-06	8.69045e-05
DNAL4	-0.640619	1.88463e-06	8.69045e-05
SFN	-0.441169	1.88617e-06	8.69045e-05
LOC100133489	0.578817	1.89114e-06	8.70174e-05
CHTF18	-0.390984	1.89633e-06	8.71405e-05
ACAD10	-0.641933	1.90131e-06	8.72535e-05
NME7	-1.04294	1.94121e-06	8.89666e-05
CUTL1	0.431573	1.95176e-06	8.93315e-05
RSAD2	1.56107	1.95869e-06	8.95304e-05
CWF19L2	-0.467941	1.97291e-06	8.99594e-05
STAMBP	-0.474433	1.97327e-06	8.99594e-05
LSM7	-0.64561	1.97856e-06	9.00817e-05
BANP	-0.772571	1.98159e-06	9.0101e-05
VPS45	-1.1753	1.98569e-06	9.0169e-05
ALDH18A1	-0.452336	2.00454e-06	9.09059e-05
ALDOA	-0.550543	2.01905e-06	9.13662e-05
ACADVL	-0.605767	2.01997e-06	9.13662e-05
ACCS	-0.747362	2.03252e-06	9.18138e-05
MET	-0.584284	2.03844e-06	9.19388e-05
DUSP18	-0.580027	2.04289e-06	9.19388e-05
IKZF5	0.484965	2.04361e-06	9.19388e-05
SNX14	-0.68971	2.04592e-06	9.19388e-05
NAGK	-1.20273	2.05299e-06	9.21367e-05
FAM54A	0.592007	2.06077e-06	9.23664e-05
MEGF6	-1.0618	2.07587e-06	9.29227e-05
SHPK	0.465582	2.08266e-06	9.31061e-05
COX4NB	0.805439	2.10088e-06	9.37996e-05
PLLP	1.0441	2.10427e-06	9.38298e-05
TMEM141	-0.507791	2.11188e-06	9.39882e-05
PKP1	0.711775	2.11326e-06	9.39882e-05
BTG2	0.715975	2.11811e-06	9.40831e-05
UBE3B	-1.07708	2.20012e-06	9.76005e-05
FLJ10986	-0.806923	2.21579e-06	9.817e-05
CDC42EP3	1.36725	2.24146e-06	9.91555e-05
DYNC1LI2	-0.644053	2.24377e-06	9.91555e-05
PIGM	-0.76764	2.25221e-06	9.94018e-05
STK17B	1.2674	2.26177e-06	9.95901e-05
IRF9	-0.548923	2.26223e-06	9.95901e-05
C20ORF111	0.492414	2.30678e-06	0.000101422
IFT88	-0.556424	2.31331e-06	0.00010158
AKR1A1	-0.611274	2.32564e-06	0.000101992
DDHD2	-0.421119	2.34903e-06	0.000102887
APH1B	0.681141	2.40689e-06	0.000105288
LOC100128266	-0.387199	2.40993e-06	0.000105288
TP53BP2	0.411903	2.41422e-06	0.000105343
N6AMT1	-0.760981	2.41966e-06	0.000105447
KIAA0406	-0.489237	2.4243e-06	0.000105517
LOC132241	-0.576717	2.43516e-06	0.000105856
COMMD6	-0.548648	2.4406e-06	0.000105959
CBLL1	0.9582	2.45761e-06	0.000106564
FBP1	0.749442	2.47389e-06	0.000107136
FZD7	0.444858	2.48138e-06	0.000107326
SLC8A2	1.40861	2.49726e-06	0.000107767
COG2	0.542649	2.50071e-06	0.000107767
BRWD2	-0.383092	2.50092e-06	0.000107767
C6ORF129	-0.578697	2.52026e-06	0.000108465
LOC401321	0.672105	2.53618e-06	0.000109015
WWC3	-0.673833	2.54445e-06	0.000109235
CHRNB1	-0.502676	2.55848e-06	0.000109701
RRAS2	0.423698	2.58909e-06	0.000110842
TRIM25	-0.608816	2.59184e-06	0.000110842
LOC728457	0.835237	2.5947e-06	0.000110842
MBTPS1	-0.539906	2.61092e-06	0.000111397
IER5	0.596209	2.62424e-06	0.000111828
CHMP4B	0.855006	2.63354e-06	0.000112086
C18ORF19	0.530185	2.63691e-06	0.000112091
HLTF	-0.68555	2.64597e-06	0.000112338
CXORF38	1.39658	2.65836e-06	0.000112726
HS.5724	-0.679125	2.67724e-06	0.000113388
PLEKHG3	0.466836	2.70079e-06	0.000114245
CBX7	-0.705152	2.73544e-06	0.00011557
C10ORF110	0.740973	2.75786e-06	0.000116375
HS.444692	0.609296	2.77815e-06	0.000117012
TRIP10	0.499157	2.78297e-06	0.000117012
MYO5C	-0.625577	2.7831e-06	0.000117012
YIF1A	-0.443227	2.80511e-06	0.000117794
EIF5A2	1.45438	2.85243e-06	0.000119636
SEC31A	-0.507939	2.85774e-06	0.000119714
CCNYL1	0.856671	2.89568e-06	0.000121156
UTP6	-0.624517	2.91161e-06	0.000121676
RUNX1	-0.596823	2.91974e-06	0.000121868
ANKRD11	0.426896	2.95211e-06	0.000122943
C13ORF15	0.907513	2.9526e-06	0.000122943
RUVBL1	-0.448798	2.98753e-06	0.000124248
ZNF71	1.1606	2.9941e-06	0.000124372
B4GALT5	0.628224	3.02331e-06	0.000125435
PELO	0.45567	3.03161e-06	0.000125611
NHLRC2	0.790912	3.03482e-06	0.000125611
LRRC26	-0.603766	3.04782e-06	0.000125998
AGGF1	0.702779	3.07699e-06	0.000127052
COBLL1	0.484096	3.09821e-06	0.000127685
LOC729989	1.08068	3.09968e-06	0.000127685
CAMK1	-0.495324	3.12591e-06	0.000128612
HS.537779	0.582258	3.15223e-06	0.000129541
C6ORF125	-0.761705	3.174e-06	0.000130265
SDC4	1.12954	3.17738e-06	0.000130265
SS18L1	-0.701862	3.18512e-06	0.000130428
C9ORF116	0.621734	3.20306e-06	0.000131008
C5ORF46	-0.825709	3.2258e-06	0.000131782
ATRN	-0.407005	3.24842e-06	0.000132549
NPL	-0.652313	3.26425e-06	0.000133038
FAM80B	1.54555	3.27311e-06	0.000133063
BAT5	-0.426415	3.27415e-06	0.000133063
ZNF550	0.68525	3.2764e-06	0.000133063
TFB2M	0.555415	3.28732e-06	0.00013335
RAE1	0.495023	3.29189e-06	0.000133379
KLC1	-0.693017	3.30126e-06	0.000133603
ACACB	-0.581506	3.31262e-06	0.000133906
DHRS3	0.75933	3.32457e-06	0.000134232
C14ORF133	-1.03587	3.33869e-06	0.000134645
LOC100130856	-0.785271	3.35714e-06	0.00013516
ST3GAL4	0.515919	3.35927e-06	0.00013516
ZNF365	0.592003	3.39238e-06	0.000136334
GPR175	0.74297	3.45206e-06	0.000138571
FAM59B	-0.52766	3.45781e-06	0.000138641
TRAP1	-0.615685	3.47173e-06	0.000139038
POLA2	-0.467229	3.50737e-06	0.000140303
LOC340527	0.424786	3.51686e-06	0.000140358
RPAP2	-0.750956	3.51686e-06	0.000140358
PABPN1	-0.603023	3.56726e-06	0.000141913
CYTSB	0.41705	3.56946e-06	0.000141913
ZNF800	0.860149	3.5702e-06	0.000141913
TMEM5	-0.71949	3.58098e-06	0.000141913
C6ORF134	-0.628831	3.58305e-06	0.000141913
FAM171B	0.884844	3.5836e-06	0.000141913
RAB22A	-0.614203	3.58454e-06	0.000141913
WWP1	0.890639	3.63561e-06	0.000143771
ZNF214	-0.509971	3.6671e-06	0.000144851
LOC652685	0.747555	3.67508e-06	0.000144877
LOC100130964	0.598633	3.67615e-06	0.000144877
SPRY1	0.63241	3.77366e-06	0.000148551
C4ORF49	-0.976254	3.77834e-06	0.000148566
SFTA1P	0.765567	3.81196e-06	0.000149718
MOSC2	-0.823468	3.83099e-06	0.000150295
NSUN5C	-0.733992	3.84982e-06	0.000150863
GLCCI1	0.863126	3.85949e-06	0.00015107
CYP26A1	0.522476	3.88781e-06	0.000151824
WDR7	-0.929904	3.89169e-06	0.000151824
RIOK3	0.509101	3.89191e-06	0.000151824
KIAA0514	1.01506	3.90398e-06	0.000152123
LOC284757	-0.778557	3.91085e-06	0.000152219
PRKAB1	0.701498	3.9246e-06	0.000152583
PLD1	-1.12406	3.98291e-06	0.000154616
PTPN14	0.679677	3.98583e-06	0.000154616
CD164	-0.744968	3.99858e-06	0.000154937
ENY2	-0.551186	4.02469e-06	0.000155774
LOC642419	-0.448097	4.04681e-06	0.000156455
TMEM14A	-0.790001	4.07124e-06	0.000157224
WDR36	-0.432701	4.08257e-06	0.000157486
LOC100128309	1.95147	4.10161e-06	0.000158045
EIF4E2	-0.495777	4.11657e-06	0.00015835
TPM1	-0.422528	4.11869e-06	0.00015835
ETS1	0.652423	4.14132e-06	0.000159043
ANKRD13C	0.835541	4.178e-06	0.000160274
C20ORF196	-0.956102	4.20113e-06	0.000160822
ZNF318	-0.690999	4.20158e-06	0.000160822
PODXL	0.413296	4.21073e-06	0.000160958
FUT1	0.576537	4.21443e-06	0.000160958
CCDC45	0.698519	4.24488e-06	0.000161942
TTF2	-0.589504	4.27292e-06	0.000162832
UVRAG	0.642726	4.33168e-06	0.00016489
PFKFB4	-0.497639	4.34869e-06	0.000165355
ZNF792	0.906325	4.3567e-06	0.000165423
CSRP2	-0.872657	4.36002e-06	0.000165423
KIAA1333	-0.565562	4.45785e-06	0.000168835
PSD	0.998478	4.45972e-06	0.000168835
GAMT	-0.469181	4.47237e-06	0.000169129
EARS2	-0.568676	4.48815e-06	0.00016954
ADAP1	0.696077	4.52426e-06	0.000170718
HS.489254	-0.660546	4.56451e-06	0.000172049
SP8	2.31253	4.57042e-06	0.000172073
CRY1	0.566686	4.57509e-06	0.000172073
MRPS17	-0.450133	4.68916e-06	0.000176172
NAPEPLD	-1.05306	4.72531e-06	0.00017723
HS.575583	-0.7742	4.72758e-06	0.00017723
SFRS17A	0.464243	4.74669e-06	0.000177754
NEDD4L	-0.522497	4.7546e-06	0.000177858
HS.121525	1.37725	4.76152e-06	0.000177887
ZNF362	0.543152	4.77221e-06	0.000177887
EXPH5	0.434918	4.77287e-06	0.000177887
CDT1	0.580163	4.77594e-06	0.000177887
MIR1974	1.62739	4.81199e-06	0.000179037
PHTF1	-1.29531	4.85518e-06	0.00018045
ZNF207	0.598633	4.86365e-06	0.000180541
PLA2G4C	-0.878465	4.86806e-06	0.000180541
MRE11A	-0.657481	4.92713e-06	0.000182536
CDC16	-0.445985	4.94116e-06	0.00018286
MARCH4	-0.681706	4.96042e-06	0.000183089
SEC23IP	-0.443117	4.96055e-06	0.000183089
PLEKHA7	0.952331	4.96845e-06	0.000183089
BTRC	-0.632206	4.96853e-06	0.000183089
PARP10	-0.513965	4.99062e-06	0.000183708
ZC3H4	0.441012	5.00246e-06	0.000183948
CYFIP2	-0.529842	5.03128e-06	0.000184811
VAMP4	-0.512243	5.10635e-06	0.000187297
GBP1	-0.435778	5.117e-06	0.000187297
DSC2	0.9985	5.11852e-06	0.000187297
CLTC	0.580476	5.12059e-06	0.000187297
PYCARD	-0.545415	5.17816e-06	0.000189202
LXN	0.564914	5.20611e-06	0.000190023
ZNF471	-0.527755	5.22746e-06	0.000190601
MRPL48	-0.659594	5.24283e-06	0.00019096
ZNF202	-1.12657	5.2693e-06	0.000191723
ABR	-0.534621	5.30428e-06	0.000192793
NIP30	-0.800396	5.34602e-06	0.000194106
PGM1	-0.487695	5.35209e-06	0.000194123
ZNF322A	-0.570242	5.37493e-06	0.000194747
C5ORF39	0.822726	5.41337e-06	0.000195935
C10ORF33	-1.03961	5.44395e-06	0.000196804
HNRPK	0.769009	5.44888e-06	0.000196804
LOC728014	0.888358	5.45446e-06	0.000196804
HOXB5	0.576336	5.46778e-06	0.000196993
BCAT2	-0.545105	5.47109e-06	0.000196993
LOC653676	0.524919	5.49443e-06	0.000197628
NCAPD2	-1.2287	5.5234e-06	0.000198464
C1ORF51	0.993777	5.60789e-06	0.000201291
TMEM55B	0.727579	5.62414e-06	0.000201665
MED31	-0.428881	5.6359e-06	0.000201877
CDC42EP2	0.59908	5.65427e-06	0.000202326
ILF3	0.391552	5.67557e-06	0.000202878
MYO1D	-0.480165	5.71043e-06	0.000203914
UCHL5IP	-0.427116	5.71976e-06	0.000204036
C1ORF174	-0.635149	5.73416e-06	0.000204339
HS.181245	1.23723	5.80155e-06	0.000206482
LOC646993	-0.8394	5.80623e-06	0.000206482
FBXO3	-0.508273	5.81979e-06	0.000206752
FAM108A2	-0.713309	5.83442e-06	0.000207059
EGFR	0.558933	5.8605e-06	0.000207772
HS.573541	-1.2677	5.95315e-06	0.00021084
RAD54L	-0.830235	5.96853e-06	0.000211166
GTDC1	-0.759234	5.97455e-06	0.000211166
NOTCH3	-0.693705	5.99389e-06	0.000211633
LOC100130008	0.942984	6.00348e-06	0.000211702
CSTB	-0.612356	6.00882e-06	0.000211702
LOC100130633	-1.22431	6.01939e-06	0.000211702
C8ORF58	0.497696	6.02609e-06	0.000211702
HS.131041	-1.13461	6.02643e-06	0.000211702
PREP	-0.697739	6.03894e-06	0.000211926
LOC728715	-1.06958	6.06256e-06	0.00021254
EFCAB7	-0.436669	6.13935e-06	0.000215014
FAM114A1	-0.781485	6.1465e-06	0.000215047
FBXL10	0.465876	6.15763e-06	0.000215218
ARFGEF2	1.15384	6.22778e-06	0.000217329
NR4A2	1.42124	6.23057e-06	0.000217329
PKIA	-0.802257	6.30164e-06	0.000219587
MRPL33	-0.607386	6.32475e-06	0.00022017
STK35	-0.448999	6.33929e-06	0.000220454
LTV1	0.542263	6.41119e-06	0.000222608
OTUB1	0.551183	6.41408e-06	0.000222608
GPR137C	-1.10727	6.48693e-06	0.00022491
MME	-0.484232	6.54748e-06	0.000226783
NFE2	-0.656014	6.64765e-06	0.000230022
PHYHIPL	0.733044	6.71411e-06	0.000232089
FERMT3	0.48948	6.73641e-06	0.000232628
COQ10B	0.527534	6.78431e-06	0.000234049
BCL2L11	0.580403	6.89735e-06	0.000237711
HMMR	-0.505384	6.96173e-06	0.000239502
SLC38A6	-0.720083	6.96662e-06	0.000239502
GALNT2	-0.618853	6.9731e-06	0.000239502
SVEP1	-0.603386	6.97699e-06	0.000239502
COPA	-0.401401	6.99144e-06	0.00023976
C17ORF65	-0.853896	7.03684e-06	0.000241078
FLJ10916	0.761568	7.05639e-06	0.000241509
LOC650187	-0.761127	7.07421e-06	0.000241879
LOC205251	-0.505641	7.11304e-06	0.000242967
C6ORF89	-0.525847	7.13111e-06	0.000243344
ZNF498	0.711132	7.17101e-06	0.000244428
HIVEP1	0.623789	7.177e-06	0.000244428
PDK3	-0.820147	7.29085e-06	0.000247893
AKAP8	0.54538	7.29775e-06	0.000247893
DUSP22	-0.5551	7.30023e-06	0.000247893
KIAA0562	-0.704523	7.31828e-06	0.000248262
EXT2	-0.454715	7.3727e-06	0.000249863
HS.199896	0.624257	7.4276e-06	0.000251477
AVPI1	0.702432	7.62941e-06	0.000258057
TCEAL1	0.800428	7.66033e-06	0.00025885
APLP1	-0.41258	7.6788e-06	0.000259207
SLC24A1	-0.581166	7.68586e-06	0.000259207
POMT2	-0.691891	7.75196e-06	0.000261181
PRR4	-0.593377	7.85417e-06	0.000264265
RAF1	0.339704	7.85874e-06	0.000264265
PRDM1	0.991406	7.95803e-06	0.000267344
SPAG16	-0.620976	7.97874e-06	0.00026761
CEP152	0.519532	7.98144e-06	0.00026761
GLIPR2	-0.488586	8.03236e-06	0.000269057
CENPI	-1.23949	8.11136e-06	0.000271328
APIP	-0.708734	8.11584e-06	0.000271328
BMPER	-0.651035	8.13626e-06	0.000271748
AK2	-0.503023	8.14941e-06	0.000271925
MAP1D	-0.516861	8.19407e-06	0.000273152
TAF7	-0.411863	8.21323e-06	0.000273527
MRPL24	-0.939012	8.22652e-06	0.000273706
CEL	-1.07685	8.24586e-06	0.000274086
MYT1	-0.478952	8.28366e-06	0.000275078
SPG11	-1.13512	8.29876e-06	0.000275315
AKAP12	0.631839	8.36066e-06	0.000277103
C9ORF25	0.554048	8.39074e-06	0.000277834
TUBG2	0.503955	8.43664e-06	0.000279087
HDAC1	-0.508296	8.46991e-06	0.00027992
ZNF337	-0.645745	8.49138e-06	0.000280361
C11ORF61	-0.556265	8.50386e-06	0.000280506
NAMPT	0.547448	8.51931e-06	0.000280748
SNIP1	0.771513	8.53142e-06	0.000280879
TP53	-1.00181	8.5404e-06	0.000280908
SPAG1	0.592791	8.57681e-06	0.000281838
RCL1	0.396887	8.5972e-06	0.000282239
SHFM1	-0.36229	8.65156e-06	0.000283495
RBMS2	0.422336	8.65184e-06	0.000283495
UBXN2B	-0.691114	8.6639e-06	0.000283622
C9ORF64	-0.803064	8.70635e-06	0.000284742
ZZZ3	0.428975	8.75673e-06	0.000286119
DUS4L	1.16277	8.83918e-06	0.000288491
OLFM1	-0.362777	8.846e-06	0.000288491
HS.555126	0.899432	8.9754e-06	0.000292436
STAG1	0.352452	8.99064e-06	0.000292545
BRSK1	0.592757	8.99565e-06	0.000292545
C15ORF17	-0.466218	9.03617e-06	0.000293586
CMBL	-1.0359	9.19528e-06	0.000298446
ACVR2A	-0.540981	9.20299e-06	0.000298446
RHBDF1	0.568292	9.21724e-06	0.000298628
LOC642299	0.942134	9.23083e-06	0.000298789
HS.572538	-1.02302	9.24571e-06	0.000298991
TMBIM4	-0.563407	9.26173e-06	0.000299037
CYP1B1	1.22334	9.26443e-06	0.000299037
NAV2	-0.496139	9.3566e-06	0.000301731
LOC644860	1.15832	9.40559e-06	0.000303028
LOC730820	0.440626	9.48635e-06	0.000305346
ZNF606	-0.62665	9.53092e-06	0.000306495
C7ORF29	1.21614	9.55887e-06	0.000307109
SIGMAR1	-0.49046	9.62957e-06	0.000309093
LOC728650	0.421002	9.64786e-06	0.000309393
SIKE	-0.478739	9.65969e-06	0.000309486
MEIS3P1	0.67935	9.70663e-06	0.000310655
CLCC1	-0.558931	9.71415e-06	0.000310655
TMEM173	1.14557	9.79373e-06	0.000312911
DNAJC24	-0.808812	9.82442e-06	0.000313581
ZNF594	-0.888054	9.83284e-06	0.000313581
LOC644010	0.39392	9.88394e-06	0.000314921
TMEM194	-1.09066	9.93772e-06	0.000316191
REST	0.587843	9.94209e-06	0.000316191
RGS7	-1.04005	9.98672e-06	0.000317319
USP4	-0.482842	1.01231e-05	0.000321356
FRS3	0.594694	1.01524e-05	0.000321889
GTF2F1	0.495633	1.01585e-05	0.000321889
CRTC2	0.533275	1.02281e-05	0.00032355
RHPN2	0.64122	1.02296e-05	0.00032355
TSSC4	0.410377	1.028e-05	0.000324849
RAB3IP	0.457153	1.03012e-05	0.000325222
PSMC6	-0.470781	1.03186e-05	0.000325472
AHCY	-0.390118	1.03593e-05	0.000326461
SLC23A3	-1.04285	1.03896e-05	0.000327117
KBTBD10	-0.45164	1.04121e-05	0.000327418
SAMD9L	-0.992606	1.04181e-05	0.000327418
CENPT	-0.527559	1.0499e-05	0.000329662
LOC650898	-0.544785	1.05449e-05	0.000330338
ZNF609	-0.984131	1.0547e-05	0.000330338
SOX13	0.566164	1.05518e-05	0.000330338
TRAF3IP1	0.965233	1.05587e-05	0.000330338
TOMM40L	0.380266	1.05878e-05	0.000330948
LOC100130015	0.587636	1.06389e-05	0.000332245
FLJ16126	-0.584491	1.06508e-05	0.0003323
BMP2	1.12789	1.06599e-05	0.0003323
FBLN1	-0.514425	1.07024e-05	0.000333326
DFNA5	-0.409195	1.07218e-05	0.00033363
RNF126	0.701485	1.07352e-05	0.000333745
CLDND1	-0.649116	1.07787e-05	0.000334796
SFRS12	0.493981	1.08088e-05	0.000335431
LOC644113	0.830035	1.0821e-05	0.00033551
UBQLN4	-0.615161	1.08544e-05	0.000336243
BCOR	0.45434	1.09202e-05	0.000337979
SPRR3	1.01122	1.09567e-05	0.000338807
LYRM7	-0.643256	1.09918e-05	0.000339587
NPDC1	-0.551803	1.10165e-05	0.000340048
SUCLG2	-0.57016	1.11048e-05	0.000342466
CYBRD1	-1.06095	1.11455e-05	0.000343417
SLC35A4	-0.417546	1.11559e-05	0.000343432
C4ORF29	-0.853244	1.11796e-05	0.000343855
AGPS	-0.424016	1.12226e-05	0.000344718
HS.133338	0.584537	1.12276e-05	0.000344718
PYCR1	-0.423049	1.12933e-05	0.000346429
TTC5	-0.727064	1.13065e-05	0.000346526
INVS	-0.531118	1.13236e-05	0.000346742
ODF2	-0.535294	1.13412e-05	0.000346976
WDHD1	-0.591026	1.13669e-05	0.000347454
PAPLN	-0.56156	1.13981e-05	0.000347824
CTHRC1	-0.469301	1.13991e-05	0.000347824
DPY19L2	-1.15899	1.16113e-05	0.000353987
EML3	-0.44604	1.17164e-05	0.000356818
COX19	0.362642	1.17248e-05	0.000356818
EPHA7	0.523064	1.17652e-05	0.000357504
ELF4	0.384931	1.1768e-05	0.000357504
LOC197135	1.0728	1.17916e-05	0.000357906
RNFT2	-0.71232	1.19277e-05	0.000361587
CCDC120	0.817733	1.19338e-05	0.000361587
ZNF627	0.399924	1.20237e-05	0.000363992
PPAP2B	0.832568	1.2054e-05	0.000364592
IL17RB	-0.576879	1.21566e-05	0.000367374
NDUFS4	-0.520393	1.21696e-05	0.000367446
HRSP12	-0.939529	1.21937e-05	0.000367852
TSTD1	-0.647748	1.22078e-05	0.000367956
ZC3H7A	0.437659	1.22297e-05	0.000368297
ELK4	0.767107	1.23112e-05	0.000370428
RAB8B	0.584356	1.23848e-05	0.00037232
ANTXR1	-0.538103	1.26018e-05	0.000378513
C8ORF13	0.770449	1.26388e-05	0.000379136
NUDCD3	-0.750436	1.26444e-05	0.000379136
C20ORF177	-0.487372	1.26872e-05	0.000379937
E4F1	0.506406	1.26931e-05	0.000379937
KIAA0258	-0.794003	1.27208e-05	0.000380296
OSGEP	-0.540762	1.27271e-05	0.000380296
ZNF772	-0.521687	1.27613e-05	0.00038099
CYP4V2	-0.889285	1.2784e-05	0.000381338
HS.231861	-0.589739	1.28068e-05	0.000381689
GPI	-0.525267	1.29567e-05	0.000385823
RMND5A	0.695825	1.29991e-05	0.000386754
P2RY11	0.505934	1.31695e-05	0.000391488
COQ5	-0.699111	1.31815e-05	0.000391508
GRHL3	0.702846	1.34491e-05	0.000399112
VPS37B	0.560746	1.35319e-05	0.000401197
TMLHE	-0.630196	1.35425e-05	0.000401197
MAP2K5	-0.821801	1.36696e-05	0.000404616
CARS2	-0.730157	1.3703e-05	0.000405155
MED10	0.543023	1.37113e-05	0.000405155
NECAP1	-0.475112	1.37866e-05	0.000406817
STAG3L3	-0.869351	1.3791e-05	0.000406817
CAD	-0.503046	1.38045e-05	0.000406868
LOC730235	0.517279	1.38481e-05	0.000407805
FAM172A	-0.601365	1.38621e-05	0.000407871
BASP1	-0.966269	1.40229e-05	0.000412251
LPP	-0.615102	1.40362e-05	0.000412293
ADAMTS9	-0.433998	1.41505e-05	0.000415298
APTX	-0.689968	1.43084e-05	0.000419575
SLC12A6	0.739687	1.43947e-05	0.000421747
C1ORF112	-1.55217	1.44726e-05	0.000423673
GNG11	0.67242	1.46023e-05	0.000427109
MPRIP	-0.347169	1.46544e-05	0.00042827
C3ORF33	0.911916	1.47247e-05	0.000429962
LOC728467	-0.564629	1.48087e-05	0.000432049
WDR67	-0.408575	1.4939e-05	0.000435484
ATP5H	-0.337712	1.50032e-05	0.000436986
ATG7	-1.25969	1.50653e-05	0.000438269
MIPEP	-0.70547	1.50836e-05	0.000438269
GSTM1	0.450986	1.5087e-05	0.000438269
ARNTL	0.489787	1.50979e-05	0.000438269
MOSPD1	0.523831	1.51463e-05	0.000439306
NR1D2	1.02098	1.54205e-05	0.000446886
CNOT6L	-0.417928	1.5454e-05	0.000447481
ZNF687	0.571597	1.54997e-05	0.000448428
SCHIP1	0.50152	1.5561e-05	0.000449827
MGC18216	-0.590896	1.55811e-05	0.000450032
YME1L1	-0.477861	1.56647e-05	0.000452069
RHBDD1	-0.731504	1.57245e-05	0.000453415
SNORA25	-0.809724	1.57823e-05	0.000454704
RPRD2	0.522805	1.58243e-05	0.000455535
BCL2L12	-0.460157	1.58879e-05	0.000456986
C20ORF106	0.841895	1.59106e-05	0.000457257
CTSF	-0.510107	1.59576e-05	0.000458041
THAP6	-0.654848	1.59643e-05	0.000458041
ELF3	0.657984	1.59855e-05	0.000458166
LOC642538	0.922786	1.59969e-05	0.000458166
PSME2	-0.402636	1.60084e-05	0.000458166
TRNT1	-0.617507	1.60812e-05	0.000459869
TACSTD2	0.398578	1.61798e-05	0.000462308
ZNF384	0.459692	1.62479e-05	0.000463868
ZNF767	-0.686893	1.62619e-05	0.000463886
CYP4X1	-0.503587	1.64986e-05	0.00047025
SLFN5	0.93467	1.65649e-05	0.000471752
RAB30	0.798557	1.6754e-05	0.000476744
EEFSEC	-0.65707	1.68267e-05	0.000478419
HEATR2	-0.544095	1.69097e-05	0.000480385
UBL5	-0.588734	1.69575e-05	0.000481349
ZNF26	-0.594742	1.70565e-05	0.000483761
MYH3	0.656799	1.7202e-05	0.000487399
HS.232649	-0.735272	1.72129e-05	0.000487399
KIAA1467	-0.62586	1.73589e-05	0.000491132
GLIPR1	-1.05645	1.76339e-05	0.000498504
FLJ20489	-1.00407	1.7753e-05	0.000501286
HS.105575	0.859555	1.77728e-05	0.000501286
PPP2R2C	-0.653705	1.77758e-05	0.000501286
CCDC15	-0.451739	1.78249e-05	0.000502263
SLC24A5	0.458585	1.79005e-05	0.00050372
NR2C2	0.442725	1.79058e-05	0.00050372
LOC653610	1.3184	1.79302e-05	0.000503998
CCNB1	-0.386313	1.79755e-05	0.000504861
POLR3H	0.539743	1.79911e-05	0.000504889
PPIL1	-0.755226	1.80059e-05	0.000504894
EIF2S3	-0.623455	1.80749e-05	0.00050642
LOC643300	-0.66286	1.82377e-05	0.000510568
CBX1	-0.730613	1.84433e-05	0.000515906
PDHX	0.398611	1.85414e-05	0.00051823
HS.193406	-0.764232	1.86957e-05	0.000521787
MRPL18	-0.424766	1.8718e-05	0.000521787
RP9P	0.984417	1.87209e-05	0.000521787
FAM20C	-0.38107	1.87374e-05	0.000521787
PHF3	0.357494	1.8744e-05	0.000521787
OVOL2	0.558406	1.87838e-05	0.000522472
TM4SF1	0.500325	1.88658e-05	0.000524333
KPNA5	0.641344	1.91343e-05	0.000531369
TMCO6	-0.975289	1.91738e-05	0.000532039
C16ORF56	-0.529138	1.92656e-05	0.000534157
RAB7A	-1.05996	1.92953e-05	0.000534554
TIGD5	0.507863	1.9376e-05	0.000536339
LOC646260	0.483562	1.93941e-05	0.000536339
SLC25A11	-0.555329	1.94063e-05	0.000536339
CCDC111	-0.577285	1.94483e-05	0.000537072
SCNM1	0.38973	1.9466e-05	0.000537132
TUSC3	-0.499264	1.95403e-05	0.000538753
C12ORF35	0.391493	1.9606e-05	0.000539998
NSUN5	-0.39096	1.96271e-05	0.000539998
HS.288735	0.631619	1.96323e-05	0.000539998
CCDC12	0.486088	1.96819e-05	0.000540931
LOC345041	-0.558919	1.97972e-05	0.000543668
AKTIP	0.39799	1.99034e-05	0.000546153
C11ORF58	1.04314	2.02463e-05	0.000555122
IL6ST	0.453047	2.02909e-05	0.000555903
CCHCR1	-0.429964	2.06114e-05	0.000564238
LOC100128163	0.695101	2.07802e-05	0.000568408
LOC643980	-0.558597	2.09007e-05	0.000571253
ZNF114	1.03606	2.10225e-05	0.000573515
HDAC6	-0.618947	2.10245e-05	0.000573515
HS.539005	-0.481163	2.10332e-05	0.000573515
BBS9	-0.900726	2.10501e-05	0.000573523
NDUFA8	-0.457534	2.10745e-05	0.000573737
IREB2	0.416508	2.11329e-05	0.000574875
SNX1	-0.781478	2.12552e-05	0.000577517
HS1BP3	-0.641678	2.12634e-05	0.000577517
C9ORF85	0.712068	2.13007e-05	0.000578077
GTF2H5	-0.451216	2.14429e-05	0.00058148
LOC100133443	-0.432732	2.14886e-05	0.000582263
IMPDH2	-0.575886	2.16053e-05	0.000584965
KATNAL2	-0.699161	2.16328e-05	0.000585118
USP5	-0.572479	2.16447e-05	0.000585118
ZNHIT2	0.591867	2.18181e-05	0.000589345
DUSP1	0.81038	2.21502e-05	0.000597847
SNORA18	-0.765712	2.2334e-05	0.000602338
IFNAR1	-1.08092	2.24537e-05	0.000605097
LOC646335	-0.522509	2.26916e-05	0.000611032
MYH10	-0.583762	2.28379e-05	0.000614492
WDR43	1.13078	2.2939e-05	0.000616732
PIR	-1.11866	2.31046e-05	0.000620704
LOC730173	-0.811768	2.31475e-05	0.000621374
PTEN	0.404202	2.31921e-05	0.000622087
CRBN	0.401226	2.32997e-05	0.000624489
GPRIN2	0.608406	2.33369e-05	0.000625002
WAC	0.35897	2.35287e-05	0.000629652
CMPK2	0.93731	2.35501e-05	0.000629738
TLN1	-0.532728	2.3729e-05	0.000633924
DNAJC17	0.588456	2.37433e-05	0.000633924
NDUFA11	-0.347719	2.37866e-05	0.00063459
ARHGAP26	-0.394121	2.42855e-05	0.0006474
C9ORF150	0.920057	2.45351e-05	0.000653552
LOC729887	0.647141	2.45877e-05	0.000654448
NOD1	0.554126	2.46195e-05	0.000654791
STEAP4	0.899244	2.47309e-05	0.00065725
RDM1	-0.637134	2.51833e-05	0.000668758
SOCS7	0.364388	2.52608e-05	0.000669893
HS.194225	-0.364129	2.52647e-05	0.000669893
LOC653479	0.517669	2.53273e-05	0.000671039
IFT20	-0.81046	2.55338e-05	0.000675992
TMEM181	-0.661079	2.56449e-05	0.000678413
LOC654126	0.959068	2.57217e-05	0.000679926
CDC7	0.427095	2.61855e-05	0.000691657
MORC3	0.424985	2.62597e-05	0.000693089
DHX35	0.393688	2.62905e-05	0.000693372
C6ORF124	-0.479324	2.63683e-05	0.000694895
NDUFV2	-0.444204	2.68221e-05	0.000705146
SLC25A38	0.517092	2.68334e-05	0.000705146
CYP27B1	0.660026	2.68338e-05	0.000705146
GRAMD3	0.548639	2.68388e-05	0.000705146
LAMB1	-0.47914	2.68705e-05	0.000705442
RNF181	-0.317413	2.68971e-05	0.000705606
TRIM45	-0.659594	2.71507e-05	0.000711719
ATF4	0.473378	2.72051e-05	0.000712606
KITLG	0.431398	2.7266e-05	0.00071366
SEPT2	-0.343831	2.74408e-05	0.000717691
COPS5	-0.491639	2.74673e-05	0.000717842
LRP11	-0.523489	2.75698e-05	0.000719978
HSPA13	0.445786	2.76321e-05	0.000721061
C16ORF93	-0.484925	2.78847e-05	0.000727104
TMCO4	-0.750451	2.79386e-05	0.000727961
KIFC2	-0.537293	2.79849e-05	0.000728131
SLC22A15	0.887008	2.8003e-05	0.000728131
PDRG1	0.572339	2.80083e-05	0.000728131
KIAA1715	-0.871763	2.80344e-05	0.000728264
RNF38	0.47595	2.82316e-05	0.000732835
BTG1	0.561348	2.83081e-05	0.000734272
LOC649445	-0.491607	2.84378e-05	0.000737081
NMNAT3	-0.90928	2.84632e-05	0.000737189
MGC39372	0.63029	2.90579e-05	0.000752028
C1ORF25	-0.915669	2.90827e-05	0.000752107
RAB4B	-0.67294	2.93121e-05	0.000757473
VPS52	-0.388517	2.95634e-05	0.000763399
LAYN	0.900762	2.9669e-05	0.000763905
WDR6	-0.449318	2.96807e-05	0.000763905
GRAMD1B	1.15327	2.97274e-05	0.000763905
PMS1	-1.14754	2.97366e-05	0.000763905
HS.467586	-1.06923	2.97509e-05	0.000763905
WTAP	0.762409	2.97599e-05	0.000763905
CTPS	-0.566675	2.97646e-05	0.000763905
MARCH5	0.846386	2.97653e-05	0.000763905
SLC2A4RG	-0.783291	2.97817e-05	0.000763905
RNF144A	-0.397807	2.98139e-05	0.000764009
LOC728667	-0.401005	2.983e-05	0.000764009
PFKL	-0.50369	3.01538e-05	0.000771731
JMJD1A	-0.407137	3.06101e-05	0.000782831
HS.539990	-0.81267	3.06687e-05	0.000783044
CFD	-1.20464	3.06778e-05	0.000783044
RBM39	0.470046	3.06863e-05	0.000783044
METTL2B	-1.00253	3.08491e-05	0.000786606
ZBED2	-0.905614	3.08714e-05	0.000786606
CERCAM	-0.689108	3.09979e-05	0.000789073
GOLGA3	-0.309843	3.10138e-05	0.000789073
OPN3	-0.819834	3.11069e-05	0.000790654
LOC100132403	-0.733391	3.11216e-05	0.000790654
RGNEF	0.442165	3.12919e-05	0.000794397
HS.22566	-0.572521	3.13652e-05	0.000795673
COG4	-0.738116	3.16207e-05	0.000801568
MAP6D1	-0.496533	3.16628e-05	0.000802048
ASL	-0.506044	3.17253e-05	0.00080277
HS.527071	-1.08983	3.17377e-05	0.00080277
PARP9	-0.481803	3.18253e-05	0.000804396
MGC57346	-0.723538	3.20369e-05	0.000809155
CHCHD8	-0.52168	3.22857e-05	0.000814843
BCAR3	0.698169	3.23492e-05	0.00081585
LOXL3	0.655885	3.23833e-05	0.000816116
GSTCD	-0.52789	3.24252e-05	0.000816298
MALT1	0.832331	3.24377e-05	0.000816298
ZBTB2	0.61369	3.26985e-05	0.000822262
BFAR	-0.86055	3.28391e-05	0.0008252
PHF14	-0.516664	3.29248e-05	0.000826348
CLK4	0.606622	3.29326e-05	0.000826348
IER2	0.823934	3.29783e-05	0.000826895
TPI1	-0.716392	3.30082e-05	0.000827011
LOC648434	-0.55588	3.30307e-05	0.000827011
GCLC	0.578073	3.33838e-05	0.000835248
SLC25A25	1.00409	3.35167e-05	0.000837967
DEPDC7	0.714684	3.36552e-05	0.000840822
KLF6	0.996934	3.37692e-05	0.00084306
PRKACB	0.52735	3.40804e-05	0.000850216
IL18R1	-0.572988	3.44827e-05	0.000859634
LOC92497	0.80103	3.48569e-05	0.000868336
TOM1	0.379682	3.48921e-05	0.000868587
WIT-1	-0.750249	3.4918e-05	0.000868606
NOTCH2	1.09341	3.50667e-05	0.00087168
PWWP2A	-1.12505	3.51939e-05	0.000874214
C10ORF55	0.895798	3.53194e-05	0.000876702
UPK1A	-0.45703	3.54452e-05	0.000879193
ZNF630	-0.584206	3.54875e-05	0.000879612
LOC440354	1.00186	3.56341e-05	0.000882615
SYTL1	-0.685441	3.59448e-05	0.000889504
LOC646330	-0.648752	3.59637e-05	0.000889504
SUCLG1	-0.57213	3.60179e-05	0.000890208
SLC25A46	0.826288	3.61108e-05	0.000891866
IARS	-0.618078	3.63832e-05	0.000897954
FAM125B	0.455169	3.64636e-05	0.000899297
HS.170508	0.43872	3.65186e-05	0.000899712
CDC26	-0.531742	3.65324e-05	0.000899712
LOC440043	-0.333268	3.68462e-05	0.000906794
ETS2	0.402226	3.6988e-05	0.000909637
ALDH6A1	-0.502753	3.71146e-05	0.000912102
VPS13A	-0.383421	3.71507e-05	0.000912341
PDDC1	-0.49049	3.7329e-05	0.00091607
ZBTB20	-0.864423	3.74828e-05	0.000919193
PRR15	0.750752	3.76607e-05	0.000922902
IFI27L2	-0.463838	3.77377e-05	0.000924132
PDS5B	0.439282	3.79523e-05	0.000928731
LOC731878	0.54511	3.80136e-05	0.000929574
HS.436189	-0.983315	3.81254e-05	0.000931648
TNFSF12	-0.442859	3.8584e-05	0.00094219
TTC31	-0.600002	3.87954e-05	0.000946684
MYLK4	-0.850291	3.88513e-05	0.000947381
WDR91	-0.680234	3.90938e-05	0.000952623
ELP3	-0.46685	3.91692e-05	0.000953787
TBCD	-0.503582	3.92978e-05	0.000956246
IGFL1	0.692133	3.94782e-05	0.000959592
RFXANK	-0.398269	3.94907e-05	0.000959592
ARMC10	-0.828542	3.95761e-05	0.00096099
SORL1	-0.673319	3.97521e-05	0.000964587
C15ORF26	0.584362	3.98911e-05	0.000967282
ZNF160	-0.812906	4.0262e-05	0.000975593
RANBP9	0.54081	4.05573e-05	0.000982059
C6ORF132	0.835167	4.07289e-05	0.000985525
PNKP	-0.415059	4.0873e-05	0.000987843
N6AMT2	-0.881592	4.08818e-05	0.000987843
C5ORF53	-1.20653	4.14539e-05	0.00100097
HS.27048	-0.4203	4.16114e-05	0.00100407
LOC649009	0.915477	4.16985e-05	0.00100547
HIP1	-0.78532	4.19218e-05	0.00101015
LOC732165	-0.71886	4.20299e-05	0.00101205
CDKN3	-0.65415	4.21038e-05	0.00101313
C20ORF11	0.412261	4.23446e-05	0.00101821
LOC100131737	-0.542581	4.24908e-05	0.00102074
HPS4	0.541743	4.25089e-05	0.00102074
CTSC	0.295218	4.25479e-05	0.00102097
LPXN	0.927571	4.25957e-05	0.00102141
DHX8	0.418298	4.27028e-05	0.00102327
FARP1	-0.866634	4.2784e-05	0.00102451
RUVBL2	-0.393078	4.28975e-05	0.00102651
C6ORF57	-0.358557	4.29644e-05	0.0010274
LOC100132535	-0.759303	4.29987e-05	0.00102751
SAMD4A	0.61649	4.3122e-05	0.00102966
LOC285074	0.419781	4.31714e-05	0.00102966
MTCP1	-0.392616	4.31777e-05	0.00102966
SCP2	-0.340332	4.41085e-05	0.00105113
ASB13	0.581161	4.41761e-05	0.00105202
HS.279842	0.681243	4.43178e-05	0.00105467
MRPS33	-0.591876	4.44713e-05	0.00105759
POP7	0.404226	4.46445e-05	0.00106098
ALDH3A2	-0.797626	4.50662e-05	0.00107027
NIP7	0.580226	4.52434e-05	0.00107374
RNF144	-0.408212	4.52939e-05	0.0010742
LOC402116	-1.10936	4.55477e-05	0.00107948
COPS7A	-0.395302	4.5928e-05	0.00108775
SMYD2	-0.296254	4.60128e-05	0.00108901
AMT	-0.688483	4.60763e-05	0.00108977
BIRC2	0.479812	4.6177e-05	0.0010914
MORF4L2	-0.406963	4.63291e-05	0.00109425
SECISBP2L	0.420102	4.65229e-05	0.00109671
GSTK1	-0.330738	4.65283e-05	0.00109671
MIPOL1	-0.647464	4.65325e-05	0.00109671
TLE3	0.565272	4.66104e-05	0.00109671
TRAFD1	0.398478	4.66201e-05	0.00109671
ATP6V1G1	0.462744	4.66232e-05	0.00109671
LOC283174	-0.576872	4.67659e-05	0.00109932
LOC649839	-0.565507	4.70213e-05	0.00110457
PSRC1	-0.539728	4.70732e-05	0.00110504
MED20	-0.418258	4.71603e-05	0.00110633
POGK	-0.382134	4.72521e-05	0.00110774
DENND1A	-0.455936	4.74048e-05	0.00111056
C15ORF38	-0.356396	4.80779e-05	0.00112557
DLGAP5	-0.397383	4.82031e-05	0.00112774
MBIP	0.463134	4.82661e-05	0.00112845
COQ9	-0.414603	4.83263e-05	0.00112909
ARMCX3	-1.11452	4.86825e-05	0.00113665
ALG2	0.437593	4.87807e-05	0.00113795
PPHLN1	0.400928	4.88042e-05	0.00113795
SLC25A20	-0.572005	4.91353e-05	0.00114453
KIAA1920	-0.37693	4.91522e-05	0.00114453
ADSL	-0.504841	4.9261e-05	0.00114602
MKKS	-0.405326	4.92825e-05	0.00114602
LOC100132540	0.695717	4.93926e-05	0.00114768
OSGEPL1	-0.745627	4.94203e-05	0.00114768
LBH	0.736296	4.94603e-05	0.00114784
TNC	0.39811	5.00614e-05	0.00116101
MAP4K3	0.57232	5.02366e-05	0.00116429
HS.403972	-0.442841	5.05084e-05	0.00116981
KIAA1712	-0.563451	5.05502e-05	0.00116999
C1ORF188	-0.451087	5.06856e-05	0.00117234
REXO1	0.539412	5.07429e-05	0.00117288
KLF15	0.989301	5.08246e-05	0.00117399
TMEM161A	-0.529038	5.10755e-05	0.001179
TMEM177	0.48654	5.11562e-05	0.00117983
LOC732075	0.817949	5.11798e-05	0.00117983
TTLL12	-0.588824	5.1385e-05	0.00118377
C1ORF58	0.809696	5.14865e-05	0.0011849
LYPD6	-0.462768	5.15024e-05	0.0011849
KIAA1539	0.493775	5.15812e-05	0.00118592
ACER2	0.607395	5.17221e-05	0.00118837
C16ORF57	-0.821362	5.1832e-05	0.00119011
TRPM7	0.723259	5.21177e-05	0.00119587
FAM122B	-0.3769	5.26403e-05	0.00120706
KLHL18	0.503457	5.2685e-05	0.00120726
C1ORF93	-0.321235	5.27187e-05	0.00120726
ATP6V1E2	-0.556115	5.28101e-05	0.00120855
FKBP4	-1.24725	5.29109e-05	0.00121006
NUAK1	0.451009	5.30075e-05	0.00121147
C22ORF39	-0.787396	5.32445e-05	0.00121608
SIX1	0.660129	5.33409e-05	0.00121748
ZNF2	-0.722449	5.35009e-05	0.00122032
PSIP1	-0.483196	5.35356e-05	0.00122032
TMEM194B	-0.668069	5.36669e-05	0.0012225
EPOR	0.459529	5.38487e-05	0.00122577
HS.481464	0.500539	5.38811e-05	0.00122577
PNO1	0.549484	5.39488e-05	0.00122608
TECPR1	-0.789163	5.39656e-05	0.00122608
SYK	-0.663105	5.43038e-05	0.00123266
CROP	-0.472649	5.43327e-05	0.00123266
LOC642897	-0.584093	5.4362e-05	0.00123266
TICAM2	-0.666479	5.46347e-05	0.00123803
FBXL5	0.407265	5.47409e-05	0.00123962
LOC643856	0.376022	5.4828e-05	0.00124078
FANCE	0.313496	5.52258e-05	0.00124897
WDR33	-0.492498	5.53771e-05	0.00125157
HS.356079	-0.53542	5.56922e-05	0.00125787
PSPH	-0.43674	5.57991e-05	0.00125907
TSGA10IP	-0.689953	5.58182e-05	0.00125907
HAND1	1.18516	5.6032e-05	0.00126307
S100A11	-0.334219	5.62818e-05	0.00126788
PTPN4	0.424474	5.65783e-05	0.00127373
TPD52	-0.36538	5.66307e-05	0.00127408
MGC15763	-0.542247	5.67758e-05	0.00127651
GNPAT	-0.592063	5.69284e-05	0.00127911
NCBP2	-0.582467	5.70323e-05	0.00128062
HRK	0.589896	5.7365e-05	0.00128725
LOC650961	0.757467	5.75723e-05	0.00129107
HS.202577	-0.741632	5.80598e-05	0.0013004
C20ORF141	0.444992	5.80634e-05	0.0013004
ARNT	-0.417571	5.82785e-05	0.00130403
POLD2	-0.647818	5.83118e-05	0.00130403
DNAJC3	0.939201	5.83388e-05	0.00130403
AMZ2	-0.359106	5.88694e-05	0.00131469
TRAPPC1	-0.497687	5.88919e-05	0.00131469
RDH14	0.303223	5.90452e-05	0.00131727
PRAMEF2	0.55035	5.92591e-05	0.00132119
TMEM117	-0.546111	5.92974e-05	0.00132119
LSM14A	0.475953	5.94616e-05	0.001324
TSPYL3	-0.495179	5.95303e-05	0.00132467
ZMYND19	0.434777	5.95821e-05	0.00132497
TCF12	-0.53436	5.96882e-05	0.00132648
C19ORF44	-0.531669	5.9836e-05	0.00132891
ATG2A	0.445957	5.98916e-05	0.00132929
C9ORF100	-0.364974	6.01496e-05	0.00133416
LOC390748	0.40172	6.03653e-05	0.00133809
HS.417966	0.55124	6.04483e-05	0.00133907
VRK3	-0.765344	6.05771e-05	0.00134107
JRKL	-0.378813	6.06759e-05	0.0013424
OSCP1	1.82287	6.08527e-05	0.00134545
GPX8	-0.823537	6.10795e-05	0.0013496
NCK2	0.368119	6.13373e-05	0.00135443
LRIG2	0.904439	6.24194e-05	0.00137745
HIST1H1C	0.671144	6.27869e-05	0.00138467
SEMA3C	-0.64046	6.2957e-05	0.00138754
LOC643614	-0.607233	6.30599e-05	0.00138892
LOC100132740	-0.49577	6.32825e-05	0.00139276
BRD2	0.40222	6.33145e-05	0.00139276
IQCC	0.783225	6.35894e-05	0.00139792
CALCOCO2	-0.420147	6.37287e-05	0.00140009
TMEM49	-0.547334	6.37699e-05	0.0014001
BRD7P2	-0.360134	6.41293e-05	0.0014071
EIF2B4	-0.470119	6.4398e-05	0.00141192
HPS1	1.00676	6.44306e-05	0.00141192
LOC646887	-0.650779	6.45947e-05	0.00141462
TTC26	-0.6846	6.46369e-05	0.00141465
NUP37	-0.411401	6.47122e-05	0.00141541
COL5A1	-0.435327	6.48581e-05	0.0014177
ARSH	0.710732	6.49066e-05	0.00141787
MICAL1	-0.799719	6.50825e-05	0.00142081
ZFY	-0.380993	6.52319e-05	0.00142317
ZNF509	0.38727	6.56209e-05	0.00143076
LOC644457	0.471099	6.60982e-05	0.00144026
TTC17	-0.994026	6.63114e-05	0.00144399
COPZ1	-0.373983	6.6958e-05	0.00145716
EVL	-0.68556	6.70806e-05	0.0014585
RILPL1	-0.364486	6.71038e-05	0.0014585
C9ORF72	0.646151	6.71561e-05	0.00145872
DNAJA1	-0.655289	6.73971e-05	0.00146303
LOC100129828	-1.09013	6.77363e-05	0.00146947
PAXIP1	0.42256	6.78485e-05	0.00147099
SEC22B	-0.507518	6.81702e-05	0.00147704
C11ORF41	-0.500904	6.8556e-05	0.00148432
LOC647037	-0.469847	6.8592e-05	0.00148432
APOO	-0.646705	6.86508e-05	0.00148466
HS.572030	-0.673737	6.88177e-05	0.00148734
C14ORF147	-0.523044	6.89695e-05	0.00148969
HEXB	-0.345481	6.93809e-05	0.00149764
KPNA4	0.468094	6.96205e-05	0.00150188
CACHD1	0.422203	6.9764e-05	0.00150403
NUP210	-0.549669	6.99253e-05	0.00150586
CCDC132	-0.476819	6.99358e-05	0.00150586
CLDN1	0.506237	7.02835e-05	0.00151241
NUDT7	0.620678	7.03539e-05	0.00151298
LOC100129195	1.2032	7.04078e-05	0.0015132
NFIL3	0.416453	7.0466e-05	0.00151351
HS.292382	0.544595	7.05663e-05	0.00151472
TUBGCP6	-0.462339	7.06236e-05	0.00151501
D2HGDH	-0.843237	7.06905e-05	0.00151551
LOC651816	-0.336844	7.08407e-05	0.00151779
LOC642781	-0.539538	7.09875e-05	0.00151999
EXOSC5	-0.598165	7.13206e-05	0.00152618
ALDH3A1	0.785383	7.13714e-05	0.00152633
SLC29A1	-0.351794	7.14954e-05	0.00152711
ZNF271	-0.595393	7.14963e-05	0.00152711
ZNF624	0.527105	7.15519e-05	0.00152735
C11ORF82	-0.392332	7.17084e-05	0.00152975
FBXO22	-0.466833	7.18025e-05	0.00153081
ERMAP	0.717945	7.20327e-05	0.00153478
PPP1R12C	-0.604366	7.2378e-05	0.00154118
CPEB3	0.677568	7.24784e-05	0.00154237
ITPR1	0.612372	7.30733e-05	0.00155408
FAIM3	0.695549	7.32118e-05	0.00155606
LOC401233	-0.525579	7.33556e-05	0.00155723
LHPP	-0.715153	7.33934e-05	0.00155723
CRYBB2	0.512405	7.34334e-05	0.00155723
C22ORF32	0.846063	7.34468e-05	0.00155723
USP37	-0.469907	7.35353e-05	0.00155784
BTBD7	0.555189	7.35653e-05	0.00155784
MBLAC2	0.558011	7.36919e-05	0.00155956
ATP5G1	-0.615509	7.43456e-05	0.00157169
RFC1	0.386232	7.43995e-05	0.00157169
ING1	0.522476	7.44279e-05	0.00157169
PGBD3	0.608151	7.44467e-05	0.00157169
LOC646900	-0.599689	7.47235e-05	0.00157658
LOC647302	-0.357021	7.48232e-05	0.00157772
PRKX	-0.808696	7.49274e-05	0.00157895
LOC643031	-0.498432	7.50458e-05	0.00158048
WDR57	-0.312851	7.5804e-05	0.00159548
GADD45G	1.03145	7.66576e-05	0.00161247
SPAG5	-0.457984	7.67939e-05	0.00161423
ZNF33B	-0.573154	7.68346e-05	0.00161423
FZD3	-0.350348	7.71079e-05	0.00161899
MACROD1	-0.661836	7.7553e-05	0.00162651
LOC649903	-0.975853	7.75602e-05	0.00162651
PTAFR	0.61845	7.78574e-05	0.0016309
TEAD4	0.335651	7.79066e-05	0.0016309
COX15	-0.604115	7.79111e-05	0.0016309
KIF7	0.457565	7.79621e-05	0.00163098
LOC730176	0.522782	7.8904e-05	0.00164969
MKNK2	-0.510247	7.90095e-05	0.00165046
MERTK	0.671674	7.90361e-05	0.00165046
SCCPDH	-0.757287	7.92703e-05	0.00165435
TP53RK	0.395793	7.99053e-05	0.00166509
LOC151162	-0.389186	7.99166e-05	0.00166509
FAT3	-0.583119	7.99294e-05	0.00166509
IFI44L	-1.06253	8.02027e-05	0.00166978
MFNG	-0.422671	8.11506e-05	0.0016885
AGPAT1	-0.741073	8.13595e-05	0.00169124
SDCCAG3L	0.402622	8.14244e-05	0.00169124
GLT8D1	-0.388813	8.14287e-05	0.00169124
RAC2	-0.288177	8.18248e-05	0.00169844
CTPS2	-0.672041	8.2336e-05	0.00170691
CHCHD1	-0.596826	8.23727e-05	0.00170691
NMB	-0.41052	8.23806e-05	0.00170691
UBL7	-0.392511	8.24903e-05	0.00170816
MC1R	0.653498	8.25779e-05	0.00170895
C1ORF144	-0.532412	8.26609e-05	0.00170964
TRIM39	0.352412	8.28456e-05	0.00171244
C3ORF54	0.751286	8.30526e-05	0.00171569
URG4	0.403008	8.37765e-05	0.00172961
TPX2	-0.608573	8.41083e-05	0.00173543
SMARCA4	-0.57003	8.44727e-05	0.00174191
GTPBP8	0.489458	8.47246e-05	0.00174588
ZNF625	0.905776	8.47663e-05	0.00174588
FLJ40504	0.372352	8.53064e-05	0.00175596
SNAP23	-0.497031	8.55647e-05	0.00175962
GOLGA8A	-1.02428	8.55891e-05	0.00175962
MIR1910	0.461864	8.56366e-05	0.00175962
MAPK13	-0.396546	8.58115e-05	0.00176172
PRSS27	0.5909	8.58408e-05	0.00176172
ZNF408	0.408255	8.60596e-05	0.00176517
CCDC104	-0.396717	8.6464e-05	0.00177241
FAM104B	-0.63409	8.67973e-05	0.00177819
RBKS	-0.716763	8.70597e-05	0.00178251
HS.145444	-0.615662	8.74777e-05	0.00179001
GJB5	0.533238	8.77639e-05	0.00179468
FAM162A	-0.817685	8.78497e-05	0.00179468
C4BPB	0.577737	8.78616e-05	0.00179468
KIAA1407	-0.561603	8.79517e-05	0.00179498
SIRT7	0.434928	8.79801e-05	0.00179498
FLJ35220	-1.08808	8.83287e-05	0.00180096
THBS1	0.970872	8.83771e-05	0.00180096
FUZ	-0.566402	8.87837e-05	0.00180818
PLAU	0.45285	8.94123e-05	0.00181991
PIAS2	0.661716	8.95019e-05	0.00182066
FTO	-0.697013	8.96609e-05	0.00182282
TRIM44	-0.421282	8.97135e-05	0.00182282
DECR1	-0.470859	9.04915e-05	0.00183755
PGS1	0.354468	9.10012e-05	0.00184674
TRAPPC9	-0.868406	9.10506e-05	0.00184674
RSAD1	-0.917295	9.12763e-05	0.00185023
CXCL1	2.23255	9.15467e-05	0.00185463
CSAG3A	0.881985	9.16102e-05	0.00185483
TUBB3	-0.337214	9.1865e-05	0.0018589
CLK2	-0.422793	9.22126e-05	0.00186484
HIPK3	0.412421	9.23545e-05	0.00186662
AADACL1	0.917584	9.25072e-05	0.00186762
DSP	-0.332639	9.2556e-05	0.00186762
CC2D2A	-0.581096	9.26073e-05	0.00186762
PSMD4	-0.395859	9.26197e-05	0.00186762
R3HDM1	-0.566743	9.27427e-05	0.00186901
CTGF	0.720074	9.2938e-05	0.00187185
DET1	-0.511222	9.30469e-05	0.00187295
SDCBP2	0.51	9.31806e-05	0.00187455
LOC728620	-0.417744	9.33375e-05	0.00187662
ANKRD43	0.540979	9.38399e-05	0.00188563
BPGM	0.413119	9.41009e-05	0.00188977
FLJ39653	-0.333432	9.41633e-05	0.00188992
USP24	-0.449164	9.42173e-05	0.00188992
C9ORF127	-0.420115	9.44078e-05	0.00189264
MSH2	-0.337005	9.45655e-05	0.00189471
LHX4	1.551	9.46423e-05	0.00189489
CYGB	0.724494	9.46844e-05	0.00189489
TEF	0.767625	9.50428e-05	0.00190069
AGPAT5	-0.431926	9.50839e-05	0.00190069
PMS2L4	-0.608906	9.53342e-05	0.00190459
LOC401074	0.462315	9.55847e-05	0.00190849
GABBR1	-0.439328	9.56448e-05	0.00190859
CEP70	-0.595761	9.6986e-05	0.00193424
WDR74	0.393471	9.74e-05	0.00194138
RBM6	-0.537799	9.75066e-05	0.00194213
WNT7A	0.324812	9.75501e-05	0.00194213
ITGBL1	-0.779404	9.82761e-05	0.00195448
ZNF510	0.543523	9.82991e-05	0.00195448
LOC201175	1.24129	9.83582e-05	0.00195448
C13ORF27	-0.529529	9.83959e-05	0.00195448
SMYD3	-0.298884	9.87557e-05	0.00195955
FOXO1	0.745367	9.87648e-05	0.00195955
ZCCHC7	-0.540324	9.95182e-05	0.00197337
DCUN1D2	0.333033	9.98479e-05	0.00197872
LOC389199	0.501156	9.99371e-05	0.00197872
LOC652548	-0.431107	9.99595e-05	0.00197872
RP2	0.382556	0.000100089	0.00198015
LOC649604	0.753615	0.000100215	0.00198026
DAB2IP	0.700516	0.000100222	0.00198026
BTBD2	-0.328643	0.000100266	0.00198026
HS.563605	0.554773	0.00010109	0.0019954
ATP6V0A2	0.688464	0.000101245	0.00199732
SMCR5	-0.389249	0.000102183	0.00201465
ZFYVE26	-0.709801	0.000102293	0.00201568
MED17	-0.520239	0.000102568	0.00201995
RGAG1	2.03308	0.000102701	0.00202143
LCAT	0.548516	0.000102896	0.00202412
SECISBP2	-0.444373	0.000103511	0.00203446
HS.374278	0.459653	0.000103571	0.00203446
MXD3	-0.598471	0.000103599	0.00203446
SNORA32	-0.758847	0.000103933	0.00203987
EPAS1	0.528547	0.000104246	0.00204426
ENOX2	-0.673378	0.000104275	0.00204426
HS.396327	-0.369687	0.000104639	0.00204952
LOC729952	-0.726334	0.000104661	0.00204952
PHRF1	0.503733	0.000104771	0.0020505
SH3TC1	0.802693	0.000105515	0.00206389
GON4L	-0.377351	0.000105731	0.00206669
PPP1R14A	-0.448176	0.000105777	0.00206669
TMEM185A	0.38998	0.000106166	0.00207289
ATE1	0.481586	0.000106214	0.00207289
MAT2A	-0.302428	0.000106573	0.00207872
HS.565633	0.442941	0.000106795	0.00208187
FHIT	-0.642457	0.000107113	0.00208689
ATP5J2	-0.424083	0.000107825	0.00209958
PIN4	-0.728042	0.000108509	0.00211172
LOC653103	0.420956	0.000108783	0.00211527
LOC651316	-0.382847	0.000108814	0.00211527
PEX7	0.945595	0.000109099	0.00211962
SYT13	-0.466709	0.000109369	0.00212368
C21ORF124	-0.642622	0.000109545	0.0021259
C2ORF43	-1.32457	0.00010996	0.00213276
RAB12	0.556458	0.000110684	0.00214559
DKFZP564O0523	0.348897	0.000110957	0.00214924
B3GNT4	-0.724882	0.00011102	0.00214924
SEC23B	-0.376664	0.000111059	0.00214924
TTC32	1.17144	0.000111626	0.00215902
TRIP11	-0.582591	0.000111791	0.002161
ATP13A1	0.304559	0.000112601	0.00217545
AGAP3	1.17944	0.00011288	0.00217962
YIF1B	-0.445388	0.000113259	0.00218571
SMARCC1	-0.444397	0.000113376	0.00218675
DYRK3	0.368478	0.000113672	0.00219125
LOC641958	0.441725	0.000113825	0.00219297
ACADM	-0.511316	0.000114175	0.00219849
CXORF45	-0.599668	0.000114775	0.00220876
LY6G6C	0.751353	0.000114836	0.00220876
CPSF3	-0.581111	0.000115543	0.00222111
C1QL4	-0.598997	0.000116355	0.0022355
DDX28	0.739668	0.000116522	0.00223659
CD55	0.556782	0.000116542	0.00223659
FAM120AOS	-0.268307	0.00011673	0.00223858
SPTBN2	0.506074	0.000116775	0.00223858
PARD6B	0.760606	0.000116996	0.00224158
SFRS16	0.780544	0.000117494	0.00224987
C16ORF75	-0.642445	0.000118502	0.00226792
U1SNRNPBP	-0.443836	0.000120161	0.00229841
LSM2	-0.692817	0.000120795	0.00230926
SPAG4	-0.659694	0.000121264	0.00231694
LOC642513	0.377158	0.000121343	0.00231717
MIR1255B2	-0.358233	0.000121995	0.00232834
GRAMD1C	-0.700228	0.000122436	0.00233546
ZSCAN5A	0.747896	0.000122519	0.00233576
GALK1	-0.407574	0.000122835	0.00234049
BHLHB2	0.521631	0.000123466	0.00235122
OAT	0.335904	0.00012358	0.00235209
SHB	0.57805	0.000123664	0.0023524
XRCC1	-0.848769	0.00012441	0.0023653
IRS1	0.408273	0.000125583	0.00238629
EXOC1	-0.412413	0.000126125	0.0023947
AFAP1L1	0.775179	0.000126165	0.0023947
FLJ23754	-0.622093	0.000126469	0.00239916
RBP1	0.5715	0.00012664	0.002401
C17ORF81	-0.600853	0.000126704	0.002401
PMVK	-0.571437	0.0001269	0.00240338
LOC650155	0.397341	0.000127381	0.00241119
HS.158923	-1.10352	0.000127758	0.00241566
HS.578080	-0.549251	0.000127817	0.00241566
TMEM57	0.595975	0.000127827	0.00241566
HNRPR	0.338054	0.000128018	0.00241794
GPR37L1	0.825949	0.000128193	0.00241992
TNFRSF10A	0.53086	0.000129496	0.00244319
ZNF274	0.433073	0.00012965	0.00244476
NDFIP1	-0.329453	0.000129793	0.00244545
CCT7	-0.428005	0.000129828	0.00244545
UBE2G1	0.38772	0.000130448	0.0024558
CYFIP1	-0.359692	0.000130628	0.00245785
DMRTA2	0.68157	0.000131029	0.00246406
AHRR	1.45669	0.00013217	0.00248416
RBM41	-0.511217	0.00013254	0.00248977
PCIF1	0.463325	0.000132848	0.00249419
ACOT8	-0.651616	0.000133258	0.00250054
LOC732007	-0.584638	0.000133422	0.00250226
ENC1	0.510467	0.000133771	0.0025067
ADIPOR1	-0.30548	0.000133851	0.0025067
POU4F3	0.422246	0.000133876	0.0025067
MED12L	0.838967	0.000134467	0.00251634
RAB23	-0.490667	0.000134576	0.00251634
PTGR2	-0.44077	0.000134675	0.00251634
TFAM	0.373289	0.000134682	0.00251634
RNMTL1	0.356929	0.000134883	0.00251873
LOC100128242	0.685418	0.000135052	0.00252054
SETDB1	-0.620573	0.000135291	0.00252363
TAF7L	0.740658	0.000136504	0.00254489
UBAP1	0.418783	0.00013665	0.00254623
PROM1	1.29551	0.000136798	0.00254762
DEDD2	0.571587	0.000137008	0.00255017
C21ORF33	-0.481325	0.000137417	0.0025564
SLC25A12	0.673076	0.000137569	0.00255785
FAM91A1	0.475713	0.000137868	0.00256204
CRYGS	-0.73042	0.000138523	0.00257283
GPR81	0.445616	0.000139119	0.00258251
LASS5	0.350764	0.000139645	0.00259088
ANKFY1	-0.332692	0.000139763	0.00259168
UROS	-0.293964	0.000140105	0.00259663
NRBF2	0.442912	0.000140453	0.00260169
ZNF638	-0.396636	0.000140695	0.00260351
HS.438858	-1.26165	0.000140702	0.00260351
THRA	0.352574	0.000141082	0.00260914
MAP1LC3B	0.356628	0.000141634	0.00261796
ZNF470	0.514005	0.000141964	0.00262267
ZNF787	0.444191	0.000143178	0.00264368
SLC35A1	-1.10545	0.000143755	0.00265291
KLHL15	0.73559	0.000143995	0.00265593
LOC100129901	0.457978	0.000144394	0.00266074
SFRS1	-0.83243	0.00014441	0.00266074
JOSD2	-0.475604	0.000144505	0.00266107
SNORA70	-0.487595	0.000145275	0.00267384
FLJ44112	0.955287	0.000145998	0.00268566
HS.565887	0.674705	0.000146073	0.00268566
VKORC1L1	-0.471714	0.000146478	0.00269168
KIAA0319L	-0.535154	0.00014816	0.00272115
ADAT3	0.859959	0.000148493	0.0027246
CXCL6	0.754327	0.000148506	0.0027246
KPNA1	0.416479	0.000148992	0.00273207
BLOC1S2	0.48241	0.000149242	0.0027352
NME3	-0.56255	0.000149599	0.00274029
BNIP2	0.641864	0.000149796	0.00274246
MDP1	-0.405508	0.000150402	0.00275199
IQCK	0.385694	0.000150487	0.00275199
ATP4A	1.38931	0.000150555	0.00275199
FAM116A	0.924824	0.000150684	0.00275243
LOC389362	-0.408862	0.000150739	0.00275243
LOC400879	0.46342	0.000150997	0.00275569
LOC648695	-0.557149	0.000151084	0.00275583
C12ORF41	0.457336	0.000151478	0.00276157
FAM53A	1.02911	0.000151728	0.00276455
PANX1	0.680261	0.000151802	0.00276455
QPCT	0.470585	0.000152739	0.00278016
LOC100130746	0.428787	0.000153095	0.0027835
LIN7B	-0.685832	0.000153191	0.0027835
ABI2	-0.765932	0.000153283	0.0027835
VCPIP1	0.52741	0.000153287	0.0027835
C10ORF61	-0.488874	0.000153325	0.0027835
C20ORF107	0.605311	0.000153603	0.0027859
GAB3	0.604576	0.000153734	0.0027859
PASK	-0.658188	0.000153746	0.0027859
EIF3D	-0.316231	0.000153822	0.0027859
KIAA0196	-0.908612	0.000153859	0.0027859
LOC441378	-0.461785	0.000153999	0.00278696
DKFZP686E2158	0.670917	0.000154148	0.00278819
VIPR1	0.637886	0.000154602	0.00279495
DMXL2	-0.677256	0.00015517	0.00280376
SLC6A6	0.996696	0.000155421	0.00280682
TMEM99	-0.687246	0.00015577	0.00281166
SLC22A18	-0.360194	0.000156078	0.00281539
LOC728188	-0.491701	0.000156139	0.00281539
SNORA12	0.736557	0.000156439	0.00281933
LOC642321	-0.375365	0.000157244	0.00283236
KLK5	-0.585159	0.000157526	0.00283596
ALKBH1	0.352233	0.000158464	0.00285129
LOC730101	-0.449466	0.000158542	0.00285129
ATP6V1D	-0.704272	0.000158905	0.00285633
C21ORF91	0.718746	0.000159107	0.00285748
HNRPDL	-0.391788	0.000159134	0.00285748
LOC100127891	-0.386575	0.000159764	0.00286731
LOC644466	-0.51054	0.000160841	0.00288514
HS.563827	0.35406	0.00016196	0.0029037
NUDCD1	-1.03914	0.000162112	0.00290492
SPRY2	1.52268	0.000162703	0.00291401
EXOSC7	-0.375319	0.000162911	0.00291622
BMP8B	-0.785727	0.000163254	0.00292085
KIF13A	1.20771	0.000163374	0.00292149
IL17RA	-0.390985	0.000164185	0.00293447
LOC100129781	0.287253	0.000166299	0.00297072
NGDN	0.276871	0.000166612	0.00297414
LOC401480	0.536322	0.000166663	0.00297414
C5ORF33	0.663386	0.000167103	0.00298047
FGF2	1.19469	0.000167247	0.0029815
CPE	0.628589	0.000167678	0.00298671
LOC100131336	0.4937	0.000167712	0.00298671
C2CD4A	0.791306	0.000168658	0.00300202
HS.566139	0.47244	0.000169017	0.00300686
WNT5B	-0.517735	0.000169533	0.00301374
ZDHHC17	0.350575	0.000169579	0.00301374
HS.276860	0.520343	0.000169756	0.00301535
HERPUD2	0.417514	0.000170397	0.00302519
LOC731314	-0.359298	0.000171231	0.00303801
HS.565704	0.378115	0.000171295	0.00303801
STAT2	-0.364956	0.000171526	0.00304054
FURIN	0.808909	0.000172112	0.00304936
PISD	0.544309	0.000172278	0.00305074
LOC645135	-0.713166	0.000172522	0.0030535
ECHDC2	-0.47726	0.000172918	0.00305896
KIAA0391	-0.349188	0.000174012	0.00307672
HERPUD1	0.341258	0.000174132	0.00307728
GPATCH4	0.333227	0.000174477	0.0030818
GJB3	0.400346	0.000174751	0.00308273
DACT3	0.743224	0.000174754	0.00308273
HSPC157	0.622697	0.000174797	0.00308273
MEN1	-0.476671	0.000175145	0.0030873
XPR1	-0.291521	0.000176321	0.00310555
GNPTAB	-0.395393	0.00017636	0.00310555
FAM108A3	-0.406916	0.000176513	0.00310666
GALNTL1	-0.812799	0.00017662	0.00310697
NUP133	-0.941596	0.000176806	0.00310866
PER2	1.14232	0.000177641	0.00312175
CHPF	0.377544	0.000177758	0.00312222
NTHL1	-0.660783	0.00017793	0.00312366
BEX2	0.59795	0.000178333	0.00312915
HS.522935	-0.580919	0.000178743	0.00313475
HOXD4	0.569542	0.000178979	0.0031373
MOSC1	-0.586602	0.000179977	0.00315289
ZNF418	0.642627	0.000180058	0.00315289
SRGAP2	-0.593478	0.000180142	0.00315289
LOC732371	-0.534671	0.000180514	0.00315781
CPNE2	-0.335325	0.000181015	0.00316498
LMO2	0.395592	0.000181444	0.00317088
PHPT1	-0.414333	0.000181743	0.0031745
SPSB3	0.304785	0.000181884	0.00317483
PRAMEF21	0.552428	0.000181946	0.00317483
LOC440092	-0.561315	0.000182074	0.00317546
PAFAH2	-0.857849	0.000182498	0.00318015
LOC644166	-0.741324	0.000182526	0.00318015
MORG1	0.630859	0.000182966	0.0031862
C1ORF131	0.465899	0.00018371	0.00319514
SESN2	0.638961	0.00018375	0.00319514
HS.574069	0.337154	0.000183756	0.00319514
HS.164406	0.54034	0.00018434	0.00320233
LOC653874	-0.695824	0.000184355	0.00320233
GYG1	0.427386	0.000184465	0.00320263
TRERF1	0.567158	0.000184732	0.00320566
TDRD7	0.321996	0.000184905	0.00320706
OR6C76	0.972288	0.000185081	0.00320789
TEX12	1.07517	0.000185138	0.00320789
LOC253039	-0.548145	0.000185341	0.0032098
[truncated: 32,604 more rows]

## Sheet: Table S5
Table S5. CFTR interactome used as seed nodes.
Gene Symbol	Name	HGNC ID	Location	Ensembl ID
A2M	alpha-2-macroglobulin	HGNC:7	12p13.31	ENSG00000175899
ADCY8	adenylate cyclase 8	HGNC:239	8q24.22	ENSG00000155897
AHSA1	activator of HSP90 ATPase activity 1	HGNC:1189	14q24.3	ENSG00000100591
AHSA2P	activator of HSP90 ATPase homolog 2, pseudogene	HGNC:20437	2p15	ENSG00000173209
AIFM1	apoptosis inducing factor mitochondria associated 1	HGNC:8768	Xq26.1	ENSG00000156709
AKAP6	A-kinase anchoring protein 6	HGNC:376	14q12	ENSG00000151320
AMFR	autocrine motility factor receptor	HGNC:463	16q13	ENSG00000159461
ANO1	anoctamin 1	HGNC:21625	11q13.3	ENSG00000131620
AP1B1	adaptor related protein complex 1 subunit beta 1	HGNC:554	22q12.2	ENSG00000100280
APC	APC regulator of WNT signaling pathway	HGNC:583	5q22.2	ENSG00000134982
APOA2	apolipoprotein A2	HGNC:601	1q23.3	ENSG00000158874
AQP1	aquaporin 1 (Colton blood group)	HGNC:633	7p14.3	ENSG00000240583
ARF4	ADP ribosylation factor 4	HGNC:655	3p14.3	ENSG00000168374
ARHGAP33	Rho GTPase activating protein 33	HGNC:23085	19q13.12	ENSG00000004777
ARIH1	ariadne RBR E3 ubiquitin protein ligase 1	HGNC:689	15q24.1	ENSG00000166233
ATAD3A	ATPase family AAA domain containing 3A	HGNC:25567	1p36.33	ENSG00000197785
ATP2A1	ATPase sarcoplasmic/endoplasmic reticulum Ca2+ transporting 1	HGNC:811	16p11.2	ENSG00000196296
ATP2A2	ATPase sarcoplasmic/endoplasmic reticulum Ca2+ transporting 2	HGNC:812	12q24.11	ENSG00000174437
ATP2A3	ATPase sarcoplasmic/endoplasmic reticulum Ca2+ transporting 3	HGNC:813	17p13.2	ENSG00000074370
ATP6V1A	ATPase H+ transporting V1 subunit A	HGNC:851	3q13.31	ENSG00000114573
ATXN2L	ataxin 2 like	HGNC:31326	16p11.2	ENSG00000168488
B3GNT9	UDP-GlcNAc:betaGal beta-1,3-N-acetylglucosaminyltransferase 9	HGNC:28714	16q22.1	ENSG00000237172
BAG1	BAG cochaperone 1	HGNC:937	9p13.3	ENSG00000107262
BAG2	BAG cochaperone 2	HGNC:938	6p12.1	ENSG00000112208
BAG3	BAG cochaperone 3	HGNC:939	10q26.11	ENSG00000151929
BCR	BCR activator of RhoGEF and GTPase	HGNC:1014	22q11.23	ENSG00000186716
BIRC6	baculoviral IAP repeat containing 6	HGNC:13516	2p22.3	ENSG00000115760
CALU	calumenin	HGNC:1458	7q32.1	ENSG00000128595
CANX	calnexin	HGNC:1473	5q35.3	ENSG00000127022
CAPNS1	calpain small subunit 1	HGNC:1481	19q13.12	ENSG00000126247
CAPRIN1	cell cycle associated protein 1	HGNC:6743	11p13	ENSG00000135387
CBL	Cbl proto-oncogene	HGNC:1541	11q23.3	ENSG00000110395
CCT3	chaperonin containing TCP1 subunit 3	HGNC:1616	1q22	ENSG00000163468
CCT4	chaperonin containing TCP1 subunit 4	HGNC:1617	2p15	ENSG00000115484
CCT5	chaperonin containing TCP1 subunit 5	HGNC:1618	5p15.2	ENSG00000150753
CD36	CD36 molecule	HGNC:1663	7q21.11	ENSG00000135218
CD46	CD46 molecule	HGNC:6953	1q32.2	ENSG00000117335
CD59	CD59 molecule (CD59 blood group)	HGNC:1689	11p13	ENSG00000085063
CDC37	cell division cycle 37, HSP90 cochaperone	HGNC:1735	19p13.2	ENSG00000105401
CDH1	cadherin 1	HGNC:1748	16q22.1	ENSG00000039068
CDK5R1	cyclin dependent kinase 5 regulatory subunit 1	HGNC:1775	17q11.2	ENSG00000176749
CEP170	centrosomal protein 170	HGNC:28920	1q43	ENSG00000143702
CFL1	cofilin 1	HGNC:1874	11q13.1	ENSG00000172757
CFTR	CF transmembrane conductance regulator	HGNC:1884	7q31.2	ENSG00000001626
CLCA1	chloride channel accessory 1	HGNC:2015	1p22.3	ENSG00000016490
CLINT1	clathrin interactor 1	HGNC:23186	5q33.3	ENSG00000113282
CLTA	clathrin light chain A	HGNC:2090	9p13.3	ENSG00000122705
CLTCL1	clathrin heavy chain like 1	HGNC:2093	22q11.21	ENSG00000070371
COPB1	COPI coat complex subunit beta 1	HGNC:2231	11p15.2	ENSG00000129083
COPB2	COPI coat complex subunit beta 2	HGNC:2232	3q23	ENSG00000184432
CSE1L	chromosome segregation 1 like	HGNC:2431	20q13.13	ENSG00000124207
CSRP3	cysteine and glycine rich protein 3	HGNC:2472	11p15.1	ENSG00000129170
CSTB	cystatin B	HGNC:2482	21q22.3	ENSG00000160213
CUL7	cullin 7	HGNC:21024	6p21.1	ENSG00000044090
CUL9	cullin 9	HGNC:15982	6p21.1	ENSG00000275385
CXCL8	C-X-C motif chemokine ligand 8	HGNC:6025	4q13.3	ENSG00000169429
CYB5B	cytochrome b5 type B	HGNC:24374	16q22.1	ENSG00000103018
DAB2	DAB adaptor protein 2	HGNC:2662	5p13.1	ENSG00000153071
DCLK1	doublecortin like kinase 1	HGNC:2700	13q13.3	ENSG00000133083
DERL1	derlin 1	HGNC:28454	8q24.13	ENSG00000136986
DNAJA1	DnaJ heat shock protein family (Hsp40) member A1	HGNC:5229	9p21.1	ENSG00000086061
DNAJA2	DnaJ heat shock protein family (Hsp40) member A2	HGNC:14884	16q11.2	ENSG00000069345
DNAJA3	DnaJ heat shock protein family (Hsp40) member A3	HGNC:11808	16p13.3	ENSG00000103423
DNAJB1	DnaJ heat shock protein family (Hsp40) member B1	HGNC:5270	19p13.12	ENSG00000132002
DNAJB12	DnaJ heat shock protein family (Hsp40) member B12	HGNC:14891	10q22.1	ENSG00000148719
DNAJB2	DnaJ heat shock protein family (Hsp40) member B2	HGNC:5228	2q35	ENSG00000135924
DNAJB4	DnaJ heat shock protein family (Hsp40) member B4	HGNC:14886	1p31.1	ENSG00000162616
DNAJB5	DnaJ heat shock protein family (Hsp40) member B5	HGNC:14887	9p13.3	ENSG00000137094
DNAJC27	DnaJ heat shock protein family (Hsp40) member C27	HGNC:30290	2p23.3	ENSG00000115137
DNAJC3	DnaJ heat shock protein family (Hsp40) member C3	HGNC:9439	13q32.1	ENSG00000102580
DNAJC5	DnaJ heat shock protein family (Hsp40) member C5	HGNC:16235	20q13.33	ENSG00000101152
DNAJC7	DnaJ heat shock protein family (Hsp40) member C7	HGNC:12392	17q21.2	ENSG00000168259
DPYSL2	dihydropyrimidinase like 2	HGNC:3014	8p21.2	ENSG00000092964
DTL	denticleless E3 ubiquitin protein ligase homolog	HGNC:30288	1q32.3	ENSG00000143476
DYNC1H1	dynein cytoplasmic 1 heavy chain 1	HGNC:2961	14q32.31	ENSG00000197102
ELOB	elongin B	HGNC:11619	16p13.3	ENSG00000103363
ELOC	elongin C	HGNC:11617	8q21.11	ENSG00000154582
EMD	emerin	HGNC:3331	Xq28	ENSG00000102119
ENTHD1	ENTH domain containing 1	HGNC:26352	22q13.1	ENSG00000176177
EPCAM	epithelial cell adhesion molecule	HGNC:11529	2p21	ENSG00000119888
EPS8	epidermal growth factor receptor pathway substrate 8	HGNC:3420	12p12.3	ENSG00000151491
ERBB2	erb-b2 receptor tyrosine kinase 2	HGNC:3430	17q12	ENSG00000141736
EXO1	exonuclease 1	HGNC:3511	1q43	ENSG00000174371
FAM120A	family with sequence similarity 120A	HGNC:13247	9q22.31	ENSG00000048828
FAM83A	family with sequence similarity 83 member A	HGNC:28210	8q24.13	ENSG00000147689
FARSA	phenylalanyl-tRNA synthetase subunit alpha	HGNC:3592	19p13.13	ENSG00000179115
FARSB	phenylalanyl-tRNA synthetase subunit beta	HGNC:17800	2q36.1	ENSG00000116120
FAT1	FAT atypical cadherin 1	HGNC:3595	4q35.2	ENSG00000083857
FAT2	FAT atypical cadherin 2	HGNC:3596	5q33.1	ENSG00000086570
FCN1	ficolin 1	HGNC:3623	9q34.3	ENSG00000085265
FKBP8	FKBP prolyl isomerase 8	HGNC:3724	19p13.11	ENSG00000105701
FLOT2	flotillin 2	HGNC:3758	17q11.2	ENSG00000132589
FN1	fibronectin 1	HGNC:3778	2q35	ENSG00000115414
GATD1	glutamine amidotransferase like class 1 domain containing 1	HGNC:26616	11p15.5	ENSG00000177225
GNA11	G protein subunit alpha 11	HGNC:4379	19p13.3	ENSG00000088256
GNAI2	G protein subunit alpha i2	HGNC:4385	3p21.31	ENSG00000114353
GOPC	golgi associated PDZ and coiled-coil motif containing	HGNC:17643	6q22.1	ENSG00000047932
GRIP1	glutamate receptor interacting protein 1	HGNC:18708	12q14.3	ENSG00000155974
GRN	granulin precursor	HGNC:4601	17q21.31	ENSG00000030582
GUCY2D	guanylate cyclase 2D, retinal	HGNC:4689	17p13.1	ENSG00000132518
HACE1	HECT domain and ankyrin repeat containing E3 ubiquitin protein ligase 1	HGNC:21033	6q16.3	ENSG00000085382
HAX1	HCLS1 associated protein X-1	HGNC:16915	1q21.3	ENSG00000143575
HCLS1	hematopoietic cell-specific Lyn substrate 1	HGNC:4844	3q13.33	ENSG00000180353
HOPX	HOP homeobox	HGNC:24961	4q12	ENSG00000171476
HSD3B1	hydroxy-delta-5-steroid dehydrogenase, 3 beta- and steroid delta-isomerase 1	HGNC:5217	1p12	ENSG00000203857
HSP90AA1	heat shock protein 90 alpha family class A member 1	HGNC:5253	14q32.31	ENSG00000080824
HSP90AA2P	heat shock protein 90 alpha family class A member 2, pseudogene	HGNC:5256	11p14.1	ENSG00000224411
HSP90AA4P	heat shock protein 90 alpha family class A member 4, pseudogene	HGNC:5255	4q35.2	ENSG00000205100
HSP90AA5P	heat shock protein 90 alpha family class A member 5, pseudogene	HGNC:32535	3q27.1	ENSG00000205955
HSP90AA6P	heat shock protein 90 alpha family class A member 6, pseudogene	HGNC:32536	4q33	ENSG00000181359
HSP90AB1	heat shock protein 90 alpha family class B member 1	HGNC:5258	6p21.1	ENSG00000096384
HSP90AB2P	heat shock protein 90 alpha family class B member 2, pseudogene	HGNC:32537	4p15.33	ENSG00000205940
HSP90AB3P	heat shock protein 90 alpha family class B member 3, pseudogene	HGNC:5259	4q22.1	ENSG00000183199
HSP90AB4P	heat shock protein 90 alpha family class B member 4, pseudogene	HGNC:32538	15q21.3	ENSG00000282100
HSP90AB5P	heat shock protein 90 alpha family class B member 5, pseudogene	HGNC:32539	3p13-p12.3	ENSG00000223738
HSP90AB6P	heat shock protein 90 alpha family class B member 6, pseudogene	HGNC:32540	13q32.1	ENSG00000235137
HSP90B1	heat shock protein 90 beta family member 1	HGNC:12028	12q23.3	ENSG00000166598
HSP90B2P	heat shock protein 90 beta family member 2, pseudogene	HGNC:12099	15q26.3	ENSG00000259706
HSP90B3P	heat shock protein 90 beta family member 3, pseudogene	HGNC:12100	1p22.1	ENSG00000203914
HSPA14	heat shock protein family A (Hsp70) member 14	HGNC:29526	10p13	ENSG00000187522
HSPA1A	heat shock protein family A (Hsp70) member 1A	HGNC:5232	6p21.33	ENSG00000204389
HSPA1B	heat shock protein family A (Hsp70) member 1B	HGNC:5233	6p21.33	ENSG00000204388
HSPA1L	heat shock protein family A (Hsp70) member 1 like	HGNC:5234	6p21.33	ENSG00000204390
HSPA2	heat shock protein family A (Hsp70) member 2	HGNC:5235	14q23.3	ENSG00000126803
HSPA4	heat shock protein family A (Hsp70) member 4	HGNC:5237	5q31.1	ENSG00000170606
HSPA5	heat shock protein family A (Hsp70) member 5	HGNC:5238	9q33.3	ENSG00000044574
HSPA6	heat shock protein family A (Hsp70) member 6	HGNC:5239	1q23.3	ENSG00000173110
HSPA7	heat shock protein family A (Hsp70) member 7 (pseudogene)	HGNC:5240	1q23.3	ENSG00000225217
HSPA8	heat shock protein family A (Hsp70) member 8	HGNC:5241	11q24.1	ENSG00000109971
HSPA9	heat shock protein family A (Hsp70) member 9	HGNC:5244	5q31.2	ENSG00000113013
HSPB1	heat shock protein family B (small) member 1	HGNC:5246	7q11.23	ENSG00000106211
HSPB2	heat shock protein family B (small) member 2	HGNC:5247	11q23.1	ENSG00000170276
HSPB8	heat shock protein family B (small) member 8	HGNC:30171	12q24.23	ENSG00000152137
HSPBP1	HSPA (Hsp70) binding protein 1	HGNC:24989	19q13.42	ENSG00000133265
HSPD1	heat shock protein family D (Hsp60) member 1	HGNC:5261	2q33.1	ENSG00000144381
HSPH1	heat shock protein family H (Hsp110) member 1	HGNC:16969	13q12.3	ENSG00000120694
IFI44	interferon induced protein 44	HGNC:16938	1p31.1	ENSG00000137965
IL1RAPL1	interleukin 1 receptor accessory protein like 1	HGNC:5996	Xp21.3-p21.2	ENSG00000169306
IPO11	importin 11	HGNC:20628	5q12.1	ENSG00000086200
IPO7	importin 7	HGNC:9852	11p15.4	ENSG00000205339
IPO9	importin 9	HGNC:19425	1q32.1	ENSG00000198700
ITCH	itchy E3 ubiquitin protein ligase	HGNC:13890	20q11.22	ENSG00000078747
KIF2A	kinesin family member 2A	HGNC:6318	5q12.1	ENSG00000068796
KIF3A	kinesin family member 3A	HGNC:6319	5q31.1	ENSG00000131437
KIF5B	kinesin family member 5B	HGNC:6324	10p11.22	ENSG00000170759
KIF5C	kinesin family member 5C	HGNC:6325	2q23.1-q23.2	ENSG00000168280
KLC1	kinesin light chain 1	HGNC:6387	14q32.33	ENSG00000126214
KLC3	kinesin light chain 3	HGNC:20717	19q13.32	ENSG00000104892
KPNB1	karyopherin subunit beta 1	HGNC:6400	17q21.32	ENSG00000108424
LGALS3	galectin 3	HGNC:6563	14q22.3	ENSG00000131981
LGALS4	galectin 4	HGNC:6565	19q13.2	ENSG00000171747
LIMA1	LIM domain and actin binding 1	HGNC:24636	12q13.12	ENSG00000050405
LIN7C	lin-7 homolog C, crumbs cell polarity complex component	HGNC:17789	11p14.1	ENSG00000148943
LMNA	lamin A/C	HGNC:6636	1q22	ENSG00000160789
LMO7	LIM domain 7	HGNC:6646	13q22.2	ENSG00000136153
LPAR2	lysophosphatidic acid receptor 2	HGNC:3168	19p13.11	ENSG00000064547
LRRFIP2	LRR binding FLII interacting protein 2	HGNC:6703	3p22.2	ENSG00000093167
MAP4	microtubule associated protein 4	HGNC:6862	3p21.31	ENSG00000047849
MARCHF2	membrane associated ring-CH-type finger 2	HGNC:28038	19p13.2	ENSG00000099785
MARCHF3	membrane associated ring-CH-type finger 3	HGNC:28728	5q23.2	ENSG00000173926
MARCHF5	membrane associated ring-CH-type finger 5	HGNC:26025	10q23.32-q23.33	ENSG00000198060
MARCKSL1	MARCKS like 1	HGNC:7142	1p35.1	ENSG00000175130
MDM2	MDM2 proto-oncogene	HGNC:6973	12q15	ENSG00000135679
MICU2	mitochondrial calcium uptake 2	HGNC:31830	13q12.11	ENSG00000165487
MMS19	MMS19 homolog, cytosolic iron-sulfur assembly component	HGNC:13824	10q24.1	ENSG00000155229
MS4A5	membrane spanning 4-domains A5	HGNC:13374	11q12.2	ENSG00000166930
MUC13	mucin 13, cell surface associated	HGNC:7511	3q21.2	ENSG00000173702
MUC2	mucin 2, oligomeric mucus/gel-forming	HGNC:7512	11p15.5	ENSG00000198788
NEDD4	NEDD4 E3 ubiquitin protein ligase	HGNC:7727	15q21.3	ENSG00000069869
NEDD4L	NEDD4 like E3 ubiquitin protein ligase	HGNC:7728	18q21.31	ENSG00000049759
NEDD8	NEDD8 ubiquitin like modifier	HGNC:7732	14q12	ENSG00000129559
NKX2-1	NK2 homeobox 1	HGNC:11825	14q13.3	ENSG00000136352
NPEPPS	aminopeptidase puromycin sensitive	HGNC:7900	17q21.32	ENSG00000141279
NRIP3	nuclear receptor interacting protein 3	HGNC:1167	11p15.4	ENSG00000175352
NUAK1	NUAK family kinase 1	HGNC:14311	12q23.3	ENSG00000074590
P4HA1	prolyl 4-hydroxylase subunit alpha 1	HGNC:8546	10q22.1	ENSG00000122884
PACRG	parkin coregulated	HGNC:19152	6q26	ENSG00000112530
PARK7	Parkinsonism associated deglycase	HGNC:16369	1p36.23	ENSG00000116288
PCDH15	protocadherin related 15	HGNC:14674	10q21.1	ENSG00000150275
PCDHB8	protocadherin beta 8	HGNC:8693	5q31.3	ENSG00000120322
PCMT1	protein-L-isoaspartate (D-aspartate) O-methyltransferase	HGNC:8728	6q25.1	ENSG00000120265
PDCD6	programmed cell death 6	HGNC:8765	5p15.33	ENSG00000249915
PDE8A	phosphodiesterase 8A	HGNC:8793	15q25.3	ENSG00000073417
PDZK1	PDZ domain containing 1	HGNC:8821	1q21.1	ENSG00000174827
PHLDB3	pleckstrin homology like domain family B member 3	HGNC:30499	19q13.31	ENSG00000176531
PKD1	polycystin 1, transient receptor potential channel interacting	HGNC:9008	16p13.3	ENSG00000008710
PLD1	phospholipase D1	HGNC:9067	3q26.31	ENSG00000075651
PLD2	phospholipase D2	HGNC:9068	17p13.2	ENSG00000129219
PLEKHA6	pleckstrin homology domain containing A6	HGNC:17053	1q32.1	ENSG00000143850
PPIB	peptidylprolyl isomerase B	HGNC:9255	15q22.31	ENSG00000166794
PPID	peptidylprolyl isomerase D	HGNC:9257	4q32.1	ENSG00000171497
PPIL2	peptidylprolyl isomerase like 2	HGNC:9261	22q11.21	ENSG00000100023
PPP2CA	protein phosphatase 2 catalytic subunit alpha	HGNC:9299	5q31.1	ENSG00000113575
PPP2CB	protein phosphatase 2 catalytic subunit beta	HGNC:9300	8p12	ENSG00000104695
PPP2R1A	protein phosphatase 2 scaffold subunit Aalpha	HGNC:9302	19q13.41	ENSG00000105568
PPP2R1B	protein phosphatase 2 scaffold subunit Abeta	HGNC:9303	11q23.1	ENSG00000137713
PPP2R2A	protein phosphatase 2 regulatory subunit Balpha	HGNC:9304	8p21.2	ENSG00000221914
PPP2R2B	protein phosphatase 2 regulatory subunit Bbeta	HGNC:9305	5q32	ENSG00000156475
PRG4	proteoglycan 4	HGNC:9364	1q31.1	ENSG00000116690
PRKAA1	protein kinase AMP-activated catalytic subunit alpha 1	HGNC:9376	5p13.1	ENSG00000132356
PRKAA2	protein kinase AMP-activated catalytic subunit alpha 2	HGNC:9377	1p32.2	ENSG00000162409
PRKAB1	protein kinase AMP-activated non-catalytic subunit beta 1	HGNC:9378	12q24.23	ENSG00000111725
PRKAB2	protein kinase AMP-activated non-catalytic subunit beta 2	HGNC:9379	1q21.1	ENSG00000131791
PRKACA	protein kinase cAMP-activated catalytic subunit alpha	HGNC:9380	19p13.12	ENSG00000072062
PRKAG1	protein kinase AMP-activated non-catalytic subunit gamma 1	HGNC:9385	12q13.12	ENSG00000181929
PRKAG2	protein kinase AMP-activated non-catalytic subunit gamma 2	HGNC:9386	7q36.1	ENSG00000106617
PRKAG3	protein kinase AMP-activated non-catalytic subunit gamma 3	HGNC:9387	2q35	ENSG00000115592
PRKAR2A	protein kinase cAMP-dependent type II regulatory subunit alpha	HGNC:9391	3p21.31	ENSG00000114302
PRKDC	protein kinase, DNA-activated, catalytic subunit	HGNC:9413	8q11.21	ENSG00000253729
PRKN	parkin RBR E3 ubiquitin protein ligase	HGNC:8607	6q26	ENSG00000185345
PRPF19	pre-mRNA processing factor 19	HGNC:17896	11q12.2	ENSG00000110107
PRRT2	proline rich transmembrane protein 2	HGNC:30500	16p11.2	ENSG00000167371
PSAP	prosaposin	HGNC:9498	10q22.1	ENSG00000197746
PSENEN	presenilin enhancer, gamma-secretase subunit	HGNC:30100	19q13.12	ENSG00000205155
PSMA1	proteasome 20S subunit alpha 1	HGNC:9530	11p15.2	ENSG00000129084
PSMA2	proteasome 20S subunit alpha 2	HGNC:9531	7p14.1	ENSG00000106588
PSMB1	proteasome 20S subunit beta 1	HGNC:9537	6q27	ENSG00000008018
PSMB3	proteasome 20S subunit beta 3	HGNC:9540	17q12	ENSG00000277791
PSMB4	proteasome 20S subunit beta 4	HGNC:9541	1q21.3	ENSG00000159377
PSMC3IP	PSMC3 interacting protein	HGNC:17928	17q21.2	ENSG00000131470
PSMC4	proteasome 26S subunit, ATPase 4	HGNC:9551	19q13.11-q13.13	ENSG00000013275
PSMD11	proteasome 26S subunit, non-ATPase 11	HGNC:9556	17q11.2	ENSG00000108671
PSMD2	proteasome 26S subunit, non-ATPase 2	HGNC:9559	3q27.1	ENSG00000175166
PSME2	proteasome activator subunit 2	HGNC:9569	14q12	ENSG00000100911
PTGES3	prostaglandin E synthase 3	HGNC:16049	12q13.3	ENSG00000110958
PTPRC	protein tyrosine phosphatase receptor type C	HGNC:9666	1q31.3-q32.1	ENSG00000081237
RACK1	receptor for activated C kinase 1	HGNC:4399	5q35.3	ENSG00000204628
RAN	RAN, member RAS oncogene family	HGNC:9846	12q24.33	ENSG00000132341
RANBP1	RAN binding protein 1	HGNC:9847	22q11.21	ENSG00000099901
RCN1	reticulocalbin 1	HGNC:9934	11p13	ENSG00000049449
RCN2	reticulocalbin 2	HGNC:9935	15q24.3	ENSG00000117906
REPS1	RALBP1 associated Eps domain containing 1	HGNC:15578	6q24.1	ENSG00000135597
RHOJ	ras homolog family member J	HGNC:688	14q23.2	ENSG00000126785
RHOQ	ras homolog family member Q	HGNC:17736	2p21	ENSG00000119729
RHOT1	ras homolog family member T1	HGNC:21168	17q11.2	ENSG00000126858
RNF128	ring finger protein 128	HGNC:21153	Xq22.3	ENSG00000133135
RNF5	ring finger protein 5	HGNC:10068	6p21.32	ENSG00000204308
RPS27A	ribosomal protein S27a	HGNC:10417	2p16.1	ENSG00000143947
RRAS	RAS related	HGNC:10447	19q13.33	ENSG00000126458
RS1	retinoschisin 1	HGNC:10457	Xp22.13	ENSG00000102104
RSC1A1	regulator of solute carriers 1	HGNC:10458	1p36.21	ENSG00000215695
RTL1	retrotransposon Gag like 1	HGNC:14665	14q32.2	ENSG00000254656
RTL4	retrotransposon Gag like 4	HGNC:25214	Xq23	ENSG00000187823
RTL5	retrotransposon Gag like 5	HGNC:29430	Xq13.1	ENSG00000242732
RUVBL1	RuvB like AAA ATPase 1	HGNC:10474	3q21.3	ENSG00000175792
RUVBL2	RuvB like AAA ATPase 2	HGNC:10475	19q13.33	ENSG00000183207
RYK	receptor like tyrosine kinase	HGNC:10481	3q22.2	ENSG00000163785
RYR2	ryanodine receptor 2	HGNC:10484	1q43	ENSG00000198626
RYR3	ryanodine receptor 3	HGNC:10485	15q13.3-q14	ENSG00000198838
S100A6	S100 calcium binding protein A6	HGNC:10496	1q21.3	ENSG00000197956
S100A7	S100 calcium binding protein A7	HGNC:10497	1q21.3	ENSG00000143556
S100A9	S100 calcium binding protein A9	HGNC:10499	1q21.3	ENSG00000163220
SAFB	scaffold attachment factor B	HGNC:10520	19p13.3	ENSG00000160633
SAR1B	secretion associated Ras related GTPase 1B	HGNC:10535	5q31.1	ENSG00000152700
SEC31A	SEC31 homolog A, COPII coat complex component	HGNC:17052	4q21.22	ENSG00000138674
SEC61A1	SEC61 translocon subunit alpha 1	HGNC:18276	3q21.3	ENSG00000058262
SEC61A2	SEC61 translocon subunit alpha 2	HGNC:17702	10p14	ENSG00000065665
SEPTIN1	septin 1	HGNC:2879	16p11.2	ENSG00000180096
SEPTIN2	septin 2	HGNC:7729	2q37.3	ENSG00000168385
SEPTIN3	septin 3	HGNC:10750	22q13.2	ENSG00000100167
SEPTIN6	septin 6	HGNC:15848	Xq24	ENSG00000125354
SERP1	stress associated endoplasmic reticulum protein 1	HGNC:10759	3q25.1	ENSG00000120742
SERPINH1	serpin family H member 1	HGNC:1546	11q13.5	ENSG00000149257
SFXN3	sideroflexin 3	HGNC:16087	10q24.31	ENSG00000107819
SH3BGRL2	SH3 domain binding glutamate rich protein like 2	HGNC:15567	6q14.1	ENSG00000198478
SHROOM3	shroom family member 3	HGNC:30422	4q21.1	ENSG00000138771
SIAH1	siah E3 ubiquitin protein ligase 1	HGNC:10857	16q12.1	ENSG00000196470
SIGMAR1	sigma non-opioid intracellular receptor 1	HGNC:8157	9p13.3	ENSG00000147955
SIN3A	SIN3 transcription regulator family member A	HGNC:19353	15q24.2	ENSG00000169375
SLC9A2	solute carrier family 9 member A2	HGNC:11072	2q12.1	ENSG00000115616
SLC9A3R1	SLC9A3 regulator 1	HGNC:11075	17q25.1	ENSG00000109062
SLC9A3R2	SLC9A3 regulator 2	HGNC:11076	16p13.3	ENSG00000065054
SMURF1	SMAD specific E3 ubiquitin protein ligase 1	HGNC:16807	7q22.1	ENSG00000198742
SNAP23	synaptosome associated protein 23	HGNC:11131	15q15.1-q15.2	ENSG00000092531
SNCA	synuclein alpha	HGNC:11138	4q22.1	ENSG00000145335
SNHG32	small nucleolar RNA host gene 32	HGNC:19078	6p21.33	ENSG00000204387
SNX4	sorting nexin 4	HGNC:11175	3q21.2	ENSG00000114520
SNX9	sorting nexin 9	HGNC:14973	6q25.3	ENSG00000130340
SOD2	superoxide dismutase 2	HGNC:11180	6q25.3	ENSG00000112096
SORL1	sortilin related receptor 1	HGNC:11185	11q24.1	ENSG00000137642
SPTLC1	serine palmitoyltransferase long chain base subunit 1	HGNC:11277	9q22.31	ENSG00000090054
SQOR	sulfide quinone oxidoreductase	HGNC:20390	15q21.1	ENSG00000137767
SRA1	steroid receptor RNA activator 1	HGNC:11281	5q31.3	ENSG00000213523
ST13	ST13 Hsp70 interacting protein	HGNC:11343	22q13.2	ENSG00000100380
STAM2	signal transducing adaptor molecule 2	HGNC:11358	2q23.3	ENSG00000115145
STIP1	stress induced phosphoprotein 1	HGNC:11387	11q13.1	ENSG00000168439
STUB1	STIP1 homology and U-box containing protein 1	HGNC:11427	16p13.3	ENSG00000103266
STX1A	syntaxin 1A	HGNC:11433	7q11.23	ENSG00000106089
SVIL	supervillin	HGNC:11480	10p11.23	ENSG00000197321
SYVN1	synoviolin 1	HGNC:20738	11q13.1	ENSG00000162298
TAF4	TATA-box binding protein associated factor 4	HGNC:11537	20q13.33	ENSG00000130699
TCP1	t-complex 1	HGNC:11655	6q25.3	ENSG00000120438
TFG	trafficking from ER to golgi regulator	HGNC:11758	3q12.2	ENSG00000114354
THEM6	thioesterase superfamily member 6	HGNC:29656	8q24.3	ENSG00000130193
TIAM1	TIAM Rac1 associated GEF 1	HGNC:11805	21q22.11	ENSG00000156299
TJP1	tight junction protein 1	HGNC:11827	15q13.1	ENSG00000104067
TJP3	tight junction protein 3	HGNC:11829	19p13.3	ENSG00000105289
TMEM43	transmembrane protein 43	HGNC:28472	3p25.1	ENSG00000170876
TMOD3	tropomodulin 3	HGNC:11873	15q21.2	ENSG00000138594
TNPO3	transportin 3	HGNC:17103	7q32.1	ENSG00000064419
TPBG	trophoblast glycoprotein	HGNC:12004	6q14.1	ENSG00000146242
TPM3	tropomyosin 3	HGNC:12012	1q21.3	ENSG00000143549
TPP1	tripeptidyl peptidase 1	HGNC:2073	11p15.4	ENSG00000166340
TPT1	tumor protein, translationally-controlled 1	HGNC:12022	13q14.13	ENSG00000133112
TRIM2	tripartite motif containing 2	HGNC:15974	4q31.3	ENSG00000109654
TRIP12	thyroid hormone receptor interactor 12	HGNC:12306	2q36.3	ENSG00000153827
TRO	trophinin	HGNC:12326	Xp11.21	ENSG00000067445
TROAP	trophinin associated protein	HGNC:12327	12q13.12	ENSG00000135451
TSG101	tumor susceptibility 101	HGNC:15971	11p15.1	ENSG00000074319
TTLL5	tubulin tyrosine ligase like 5	HGNC:19963	14q24.3	ENSG00000119685
UBB	ubiquitin B	HGNC:12463	17p11.2	ENSG00000170315
UBC	ubiquitin C	HGNC:12468	12q24.3	ENSG00000150991
UBE2D1	ubiquitin conjugating enzyme E2 D1	HGNC:12474	10q21.1	ENSG00000072401
UBE2D2	ubiquitin conjugating enzyme E2 D2	HGNC:12475	5q31.2	ENSG00000131508
UBE2D3	ubiquitin conjugating enzyme E2 D3	HGNC:12476	4q24	ENSG00000109332
UBE2E1	ubiquitin conjugating enzyme E2 E1	HGNC:12477	3p24.2	ENSG00000170142
UBE2J1	ubiquitin conjugating enzyme E2 J1	HGNC:17598	6q15	ENSG00000198833
UBE2J2	ubiquitin conjugating enzyme E2 J2	HGNC:19268	1p36.33	ENSG00000160087
UBE2L3	ubiquitin conjugating enzyme E2 L3	HGNC:12488	22q11.21	ENSG00000185651
UBE2N	ubiquitin conjugating enzyme E2 N	HGNC:12492	12q22	ENSG00000177889
UBE2V1	ubiquitin conjugating enzyme E2 V1	HGNC:12494	20q13.13	ENSG00000244687
UBE3A	ubiquitin protein ligase E3A	HGNC:12496	15q11.2	ENSG00000114062
UBE4A	ubiquitination factor E4A	HGNC:12499	11q23.3	ENSG00000110344
UBE4B	ubiquitination factor E4B	HGNC:12500	1p36.22	ENSG00000130939
USP9X	ubiquitin specific peptidase 9 X-linked	HGNC:12632	Xp11.4	ENSG00000124486
VCP	valosin containing protein	HGNC:12666	9p13.3	ENSG00000165280
VPS4A	vacuolar protein sorting 4 homolog A	HGNC:13488	16q23.1	ENSG00000132612
VPS4B	vacuolar protein sorting 4 homolog B	HGNC:10895	18q21.33	ENSG00000119541
WFS1	wolframin ER transmembrane glycoprotein	HGNC:12762	4p16.1	ENSG00000109501
WSB1	WD repeat and SOCS box containing 1	HGNC:19221	17q11.1	ENSG00000109046
XPNPEP3	X-prolyl aminopeptidase 3	HGNC:28052	22q13.2	ENSG00000196236
XPO1	exportin 1	HGNC:12825	2p15	ENSG00000082898
ZMYM2	zinc finger MYM-type containing 2	HGNC:12989	13q12.11	ENSG00000121741

## Sheet: Table S6
Table S6. DsiRNA and primer sequences.
Gene	DsiRNA #1 SEQ1 (5'→3')	DsiRNA #1 SEQ2 (5'→3')	DsiRNA #2 SEQ1 (5'→3')	DsiRNA #2 SEQ2 (5'→3')	DsiRNA #3 SEQ1 (5'→3')	DsiRNA #3 SEQ2 (5'→3')	Forward Primer (5'→3')	Reverse Primer (5'→3')	% Knockdown
ASB13	rGrUrC rArGrU rGrUrU rUrCrU rGrCrA rUrGrG rArArU rArAC A	rUrGrU rUrArU rUrCrC rArUrG rCrArG rArArA rCrArC rUrGrA rCrUrG	rGrArA rUrGrU rUrGrA rCrCrU rCrArU rCrGrA rGrArU rGrCT T	rArArG rCrArU rCrUrC rGrArU rGrArG rGrUrC rArArC rArUrU rCrUrU	rArCrC rUrCrU rCrCrU rArCrA rArCrU rGrArA rUrUrG rCrAG G	rCrCrU rGrCrA rArUrU rCrArG rUrUrG rUrArG rGrArG rArGrG rUrArA	CAG CGT GAT TGC TGT AGA TAG A	GAT CCA GGA GAG AAG CCT AAA C	94.8
ASB6	rCrUrG rArGrG rUrGrA rCrUrA rArArU rGrArU rArUrA rUrUT A	rUrArA rArUrA rUrArU rCrArU rUrUrA rGrUrC rArCrC rUrCrA rGrCrU	rArUrG rGrGrG rCrCrA rArUrC rUrCrA rArCrU rUrUrG rArAG A	rUrCrU rUrCrA rArArG rUrUrG rArGrA rUrUrG rGrCrC rCrCrA rUrGrC	rCrCrU rUrUrU rArCrC rArGrG rArArG rGrCrG rUrGrA rGrCA A	rUrUrG rCrUrC rArCrG rCrCrU rUrCrC rUrGrG rUrArA rArArG rGrGrA	CTC ATT TGT GCC CAG CAT TT	TCT GAG CCA CAG TTT CCT ATT C	80.2
C11ORF1	rArGrA rUrUrG rGrArA rUrArA rUrArU rGrUrC rCrArA rGrUT T	rArArA rCrUrU rGrGrA rCrArU rArUrU rArUrU rCrCrA rArUrC rUrGrU	rArCrA rGrArA rArArG rUrCrA rArCrU rUrArC rArUrG rArAT A	rUrArU rUrCrA rUrGrU rArArG rUrUrG rArCrU rUrUrU rCrUrG rUrGrC	rGrArU rCrUrU rArArU rArUrU rGrArC rUrArG rUrUrU rCrAC A	rUrGrU rGrArA rArCrU rArGrU rCrArA rUrArU rUrArA rGrArU rCrUrU	CCT TCC CAG TTT GGA CAC TAC	CAG TGA GGC TCT CGC TTA AAT	89.7
CADM1	rGrArG rArArU rCrArU rUrUrA rGrCrA rUrGrU rUrGrU rUrGA A	rUrUrC rArArC rArArC rArUrG rCrUrA rArArU rGrArU rUrCrU rCrArC	rGrArA rArGrA rGrUrA rCrUrU rCrArU rCrUrA rGrArU rCrAG C	rGrCrU rGrArU rCrUrA rGrArU rGrArA rGrUrA rCrUrC rUrUrU rCrUrU	rArArG rGrUrA rCrArU rArCrU rUrCrA rCrUrC rArUrG rArAG C	rGrCrU rUrCrA rUrGrA rGrUrG rArArG rUrArU rGrUrA rCrCrU rUrUrA	CTT TCC CAA TCG GCC TTA CT	CAC ATC CTA CTG CCT TCC TAA C	80.7
CHURC1	rArUrA rCrUrA rUrCrA rGrUrA rUrUrC rUrCrC rCrUrG rArUG A	rUrCrA rUrCrA rGrGrG rArGrA rArUrA rCrUrG rArUrA rGrUrA rUrCrU	rArGrU rArArU rGrArU rGrArU rArArU rArUrC rUrGrA rGrCT T	rArArG rCrUrC rArGrA rUrArU rUrArU rCrArU rCrArU rUrArC rUrGrU	rCrUrC rUrUrA rUrUrC rUrArA rGrGrA rUrCrC rUrUrC rUrAC A	rUrGrU rArGrA rArGrG rArUrC rCrUrU rArGrA rArUrA rArGrA rGrArG	GGT GCA ACC TCG TCT TTA CT	CTG TTC AGC CTC CCA TGT T	75.8
FBXO46	rGrArA rUrUrG rGrUrC rCrUrU rUrCrU rArUrA rArArA rUrCA A	rUrUrG rArUrU rUrUrA rUrArG rArArA rGrGrA rCrCrA rArUrU rCrArA	rGrCrG rUrGrG rUrArG rArUrG rArGrU rGrCrA rUrCrU rUrCT T	rArArG rArArG rArUrG rCrArC rUrCrA rUrCrU rArCrC rArCrG rCrCrC	rArUrG rUrGrA rCrUrU rArUrA rCrCrA rGrCrU rCrArU rCrAG C	rGrCrU rGrArU rGrArG rCrUrG rGrUrA rUrArA rGrUrC rArCrA rUrGrU	CAG GTG GGA TCT GGC ATT T	GAC TGG TAG CTT GAG GTT AAG G	85.3
GZF1	rCrCrC rUrGrU rUrGrA rArUrU rGrArA rGrCrA rArArU rCrAG A	rUrCrU rGrArU rUrUrG rCrUrU rCrArA rUrUrC rArArC rArGrG rGrArA	rGrGrA rUrUrU rArUrC rArGrA rArArC rUrUrG rUrUrU rUrCA A	rUrUrG rArArA rArCrA rArGrU rUrUrC rUrGrA rUrArA rArUrC rCrArA	rCrArA rGrArA rGrArA rArGrA rGrGrU rArGrU rUrArA rArCC T	rArGrG rUrUrU rArArC rUrArC rCrUrC rUrUrU rCrUrU rCrUrU rGrUrC	GGT GTA GGG TGT ATG TGC TAA TC	GCT GGT TCA GTT CTC TGT ACT C	86.4
JPT1	rGrUrU rGrCrU rUrCrA rArGrU rArArA rCrArA rUrArU rCrCA C	rGrUrG rGrArU rArUrU rGrUrU rUrArC rUrUrG rArArG rCrArA rCrArG	rCrUrG rArArG rArArA rArUrC rArArG rCrUrU rCrUrU rGrGG C	rGrCrC rCrArA rGrArA rGrCrU rUrGrA rUrUrU rUrCrU rUrCrA rGrGrU	rCrUrC rCrGrG rArGrA rCrUrU rCrUrU rArGrA rUrCrU rGrAA G	rCrUrU rCrArG rArUrC rUrArA rGrArA rGrUrC rUrCrC rGrGrA rGrCrU	CCT CAA CTG GAC AGA CCA TAA A	TTA GGG CAA CAC CAA GAA GG	73.3
KLHL29	rGrGrC rUrArU rUrUrC rUrGrU rGrArA rUrGrA rUrArU rArAA A	rUrUrU rUrArU rArUrC rArUrU rCrArC rArGrA rArArU rArGrC rCrArG	rArUrC rGrArG rUrCrC rCrCrA rArUrG rArUrU rGrArC rArAC A	rUrGrU rUrGrU rCrArA rUrCrA rUrUrG rGrGrG rArCrU rCrGrA rUrGrA	rGrArG rCrUrG rGrUrG rUrArC rGrArG rArCrA rGrUrC rArUC A	rUrGrA rUrGrA rCrUrG rUrCrU rCrGrU rArCrA rCrCrA rGrCrU rCrCrU	CTA CGA CCC TGA GAA AGG AAA C	GCC CTT CAC TGC TGA CAA TA	54.5
MFF	rArCrU rCrArG rUrUrC rArUrG rCrGrU rGrArA rCrArA rUrUT A	rUrArA rArUrU rGrUrU rCrArC rGrCrA rUrGrA rArCrU rGrArG rUrArA	rUrUrA rCrGrC rUrGrA rGrUrG rArArA rGrArC rCrArC rUrAG A	rUrCrU rArGrU rGrGrU rCrUrU rUrCrA rCrUrC rArGrC rGrUrA rArGrU	rGrArC rCrArG rCrArG rArUrC rUrUrG rArCrC rUrUrA rUrUC A	rUrGrA rArUrA rArGrG rUrCrA rArGrA rUrCrU rGrCrU rGrGrU rCrUrU	TGG ACA GCT GGT CAG AAA TG	GTG TAC TCC GGT GCA GAA AT	83.4
POLR1F	rGrUrG rGrUrA rUrArU rGrUrU rGrArU rCrUrG rArArC rUrUA C	rGrUrA rArGrU rUrCrA rGrArU rCrArA rCrArU rArUrA rCrCrA rCrUrA	rGrArA rGrCrU rGrCrU rArArA rArArA rCrCrU rArArA rArAG A	rUrCrU rUrUrU rUrArG rGrUrU rUrUrU rUrArG rCrArG rCrUrU rCrCrU	rGrGrG rArGrA rGrCrU rUrGrG rArGrA rUrArU rUrUrA rUrGA T	rArUrC rArUrA rArArU rArUrC rUrCrC rArArG rCrUrC rUrCrC rCrArC	GGG CAG AAG CTT ATG GGT ATA G	TGA CAA CTG CTC AGG TTT AGG	59
RPL15	rGrCrA rGrUrC rUrGrA rUrGrU rCrArU rGrCrG rCrUrU rUrCT T	rArArG rArArA rGrCrG rCrArU rGrArC rArUrC rArGrA rCrUrG rCrUrU	rCrArU rGrGrU rGrUrU rArArC rCrArG rCrUrA rArArG rUrUT G	rCrArA rArCrU rUrUrA rGrCrU rGrGrU rUrArA rCrArC rCrArU rGrArU	rArArG rGrGrU rGrCrA rArCrU rUrArC rGrGrC rArArG rCrCT G	rCrArG rGrCrU rUrGrC rCrGrU rArArG rUrUrG rCrArC rCrCrU rUrArG	GGA GTA CAG CTC TTT CCT TTC C	AGA CTG CTT CTT TCT CCA TAG C	71.9
RPL28	rGrGrA rArUrG rGrUrA rUrCrA rArUrU rCrCrC rCrUrG rUrUT C	rGrArA rArCrA rGrGrG rGrArA rUrUrG rArUrA rCrCrA rUrUrC rCrUrG	rCrGrU rGrUrU rUrGrU rGrArA rUrArU rCrArU rUrCrU rGrUC C	rGrGrA rCrArG rArArU rGrArU rArUrU rCrArC rArArA rCrArC rGrGrG	rGrUrA rGrCrC rArGrU rUrArC rUrArG rArArU rArArA rArUC A	rUrGrA rUrUrU rUrArU rUrCrU rArGrU rArArC rUrGrG rCrUrA rCrArA	CAC ATC CAG AGT GCT GAA AGA	TGG CTT CCG TGA ACC ATT AG	70.9
RPL39L	rCrArG rArUrG rArArA rCrCrU rGrGrU rArGrU rArArA rArUC A	rUrGrA rUrUrU rUrArC rUrArC rCrArG rGrUrU rUrCrA rUrCrU rGrArA	rCrUrA rGrUrA rGrGrG rUrGrG rArUrU rCrArG rUrArA rUrAA A	rUrUrU rArUrU rArCrU rGrArA rUrCrC rArCrC rCrUrA rCrUrA rGrCrA	rCrUrG rUrGrC rUrArG rUrArG rGrGrU rGrGrA rUrUrC rArGT A	rUrArC rUrGrA rArUrC rCrArC rCrCrU rArCrU rArGrC rArCrA rGrArG	GAA CCA AGC TGG GTC TAT AAG G	GTC CAG GTA GTG GTG ACA TTT	74
RRS1	rCrCrA rArGrG rArCrU rArUrG rArArU rArCrU rArArA rUrGT T	rArArC rArUrU rUrArG rUrArU rUrCrA rUrArG rUrCrC rUrUrG rGrUrU	rGrGrA rUrUrG rCrCrC rUrUrC rCrGrU rCrArA rGrArA rArGT A	rUrArC rUrUrU rCrUrU rGrArC rGrGrA rArGrG rGrCrA rArUrC rCrUrG	rGrArU rGrUrC rUrUrA rUrCrU rArGrU rGrUrG rArCrU rUrUT A	rUrArA rArArG rUrCrA rCrArC rUrArG rArUrA rArGrA rCrArU rCrUrU	GTG ACT AGG GCC ACC AAT AAG	CTC CCT TTC TCT TGC CCT TC	78.7
Scrambled	rCrGrU rUrArA rUrCrG rCrGrU rArUrA rArUrA rCrGrC rGrUA T	rArUrA rCrGrC rGrUrA rUrUrA rUrArC rGrCrG rArUrU rArArC rGrArC
SYVN1	rArUrU rUrCrU rGrCrG rUrCrU rUrArC rUrGrG rCrArA rCrCA C	rGrUrG rGrUrU rGrCrC rArGrU rArArG rArCrG rCrArG rArArA rUrGrC	rGrUrA rCrGrC rCrGrU rCrArC rArGrA rGrArC rUrUrG rUrCT G	rCrArG rArCrA rArGrU rCrUrC rUrGrU rGrArC rGrGrC rGrUrA rCrCrA	rGrArG rGrArC rCrGrU rGrUrG rGrArC rUrUrU rArUrG rGrAA C	rGrUrU rCrCrA rUrArA rArGrU rCrCrA rCrArC rGrGrU rCrCrU rCrArG	CCT ACT ACC TCA AAC ACC AGT TC	AGA AGG AAG ACA AGG ACA AAG G	84.5
THOC7	rGrGrC rArArA rArCrU rUrUrA rCrUrA rGrUrA rUrArU rGrAT A	rUrArU rCrArU rArUrA rCrUrA rGrUrA rArArG rUrUrU rUrGrC rCrCrA	rGrArC rUrUrC rArGrU rArUrA rGrArU rUrUrG rUrUrU rUrUA T	rArUrA rArArA rArCrA rArArU rCrUrA rUrArC rUrGrA rArGrU rCrArU	rGrCrU rGrGrA rArUrU rGrArG rArCrG rGrArA rArCrA rGrUT T	rArArA rCrUrG rUrUrU rCrCrG rUrCrU rCrArA rUrUrC rCrArG rCrUrU	CGT GAC TGA CGA CGA AGT TAT AC	GAC CCA GAG TTG CAC CAT TTA	58.7
ZBTB38	rGrUrG rGrArA rGrArU rArCrC rArArA rUrUrU rArArA rGrCC C	rGrGrG rCrUrU rUrArA rArUrU rUrGrG rUrArU rCrUrU rCrCrA rCrArA	rCrCrC rUrUrG rGrArG rArArU rCrArA rCrArU rUrUrC rArUT G	rCrArA rUrGrA rArArU rGrUrU rGrArU rUrCrU rCrCrA rArGrG rGrArU	rGrArG rUrArC rArUrG rArCrC rArArC rUrArG rArArU rUrAA A	rUrUrU rArArU rUrCrU rArGrU rUrGrG rUrCrA rUrGrU rArCrU rCrArA	GTA AGC CCG AGC CAG ATA AA	CCT CCA GGA TCA GCA ACA TAG	88.3
ZFAND5	rGrCrU rCrUrA rUrUrG rArArU rArArC rArUrG rCrArU rCrUG A	rUrCrA rGrArU rGrCrA rUrGrU rUrArU rUrCrA rArUrA rGrArG rCrUrG	rCrUrA rGrUrG rGrUrU rCrCrA rArCrA rGrUrC rCrUrA rCrCT C	rGrArG rGrUrA rGrGrA rCrUrG rUrUrG rGrArA rCrCrA rCrUrA rGrCrU	rGrArG rArGrC rArGrA rCrArC rUrArG rCrUrU rArArA rCrAA C	rGrUrU rGrUrU rUrArA rGrCrU rArGrU rGrUrC rUrGrC rUrCrU rCrUrG	GTG GTT GAG GTG GTG ACT AAA	ACC AGC ACT TGT GCA TAG AA	79

## Sheet: Table S7
Table S7. Untested non-seed module genes.
Gene Symbol	Name	HGNC ID	Location	Ensembl ID
AAR2	AAR2 splicing factor	HGNC:15886	20q11.23	ENSG00000131043
ABCF1	ATP binding cassette subfamily F member 1	HGNC:70	6p21.33	ENSG00000204574
ABHD11	abhydrolase domain containing 11	HGNC:16407	7q11.23	ENSG00000106077
ABT1	activator of basal transcription 1	HGNC:17369	6p22.2	ENSG00000146109
ACSS1	acyl-CoA synthetase short chain family member 1	HGNC:16091	20p11.21	ENSG00000154930
ACSS2	acyl-CoA synthetase short chain family member 2	HGNC:15814	20q11.22	ENSG00000131069
ACTN1	actinin alpha 1	HGNC:163	14q24.1	ENSG00000072110
ACTR3B	actin related protein 3B	HGNC:17256	7q36.1-q36.2	ENSG00000133627
ADAP2	ArfGAP with dual PH domains 2	HGNC:16487	17q11.2	ENSG00000184060
ADAT3	adenosine deaminase tRNA specific 3	HGNC:25151	19p13.3	ENSG00000213638
ADIRF	adipogenesis regulatory factor	HGNC:24043	10q23.2	ENSG00000148671
AFTPH	aftiphilin	HGNC:25951	2p14	ENSG00000119844
AGAP3	ArfGAP with GTPase domain, ankyrin repeat and PH domain 3	HGNC:16923	7q36.1	ENSG00000133612
AGFG2	ArfGAP with FG repeats 2	HGNC:5177	7q22.1	ENSG00000106351
AGPAT2	1-acylglycerol-3-phosphate O-acyltransferase 2	HGNC:325	9q34.3	ENSG00000169692
AGPS	alkylglycerone phosphate synthase	HGNC:327	2q31.2	ENSG00000018510
AIF1L	allograft inflammatory factor 1 like	HGNC:28904	9q34.12-q34.13	ENSG00000126878
AKAP17A	A-kinase anchoring protein 17A	HGNC:18783	Xp22.33 and Yp11.32	ENSG00000197976
ALKBH5	alkB homolog 5, RNA demethylase	HGNC:25996	17p11.2	ENSG00000091542
AMER1	APC membrane recruitment protein 1	HGNC:26837	Xq11.2	ENSG00000184675
AMOT	angiomotin	HGNC:17810	Xq23	ENSG00000126016
AMY1A	amylase alpha 1A	HGNC:474	1p21.1	ENSG00000237763
AMY1B	amylase alpha 1B	HGNC:475	1p21.1	ENSG00000174876
ANKRD10	ankyrin repeat domain 10	HGNC:20265	13q34	ENSG00000088448
ANKRD39	ankyrin repeat domain 39	HGNC:28640	2q11.2	ENSG00000213337
ANKRD6	ankyrin repeat domain 6	HGNC:17280	6q15	ENSG00000135299
ANKRD9	ankyrin repeat domain 9	HGNC:20096	14q32.31	ENSG00000156381
ANKS1A	ankyrin repeat and sterile alpha motif domain containing 1A	HGNC:20961	6p21.31	ENSG00000064999
ANO2	anoctamin 2	HGNC:1183	12p13.31	ENSG00000047617
ANXA9	annexin A9	HGNC:547	1q21.3	ENSG00000143412
AP1G2	adaptor related protein complex 1 subunit gamma 2	HGNC:556	14q11.2	ENSG00000213983
APBB3	amyloid beta precursor protein binding family B member 3	HGNC:20708	5q31.3	ENSG00000113108
APCDD1L	APC down-regulated 1 like	HGNC:26892	20q13.32	ENSG00000198768
APOBEC3B	apolipoprotein B mRNA editing enzyme catalytic subunit 3B	HGNC:17352	22q13.1	ENSG00000179750
APOBEC3F	apolipoprotein B mRNA editing enzyme catalytic subunit 3F	HGNC:17356	22q13.1	ENSG00000128394
APPBP2	amyloid beta precursor protein binding protein 2	HGNC:622	17q23.2	ENSG00000062725
ARFGEF3	ARFGEF family member 3	HGNC:21213	6q23.3-q24.1	ENSG00000112379
ARHGAP1	Rho GTPase activating protein 1	HGNC:673	11p11.2	ENSG00000175220
ARHGAP10	Rho GTPase activating protein 10	HGNC:26099	4q31.23	ENSG00000071205
ARHGAP12	Rho GTPase activating protein 12	HGNC:16348	10p11.22	ENSG00000165322
ARHGAP18	Rho GTPase activating protein 18	HGNC:21035	6q22.33	ENSG00000146376
ARHGAP42	Rho GTPase activating protein 42	HGNC:26545	11q22.1	ENSG00000165895
ARHGEF37	Rho guanine nucleotide exchange factor 37	HGNC:34430	5q32	ENSG00000183111
ARID3B	AT-rich interaction domain 3B	HGNC:14350	15q24.1	ENSG00000179361
ARL16	ADP ribosylation factor like GTPase 16	HGNC:27902	17q25.3	ENSG00000214087
ARL17B	ADP ribosylation factor like GTPase 17B	HGNC:32387	17q21.31	ENSG00000228696
ARL2BP	ADP ribosylation factor like GTPase 2 binding protein	HGNC:17146	16q13	ENSG00000102931
ARL4C	ADP ribosylation factor like GTPase 4C	HGNC:698	2q37.1	ENSG00000188042
ARRB1	arrestin beta 1	HGNC:711	11q13.4	ENSG00000137486
ARRDC4	arrestin domain containing 4	HGNC:28087	15q26.2	ENSG00000140450
ASAP3	ArfGAP with SH3 domain, ankyrin repeat and PH domain 3	HGNC:14987	1p36.12	ENSG00000088280
ASB13	ankyrin repeat and SOCS box containing 13	HGNC:19765	10p15.1	ENSG00000196372
ASB6	ankyrin repeat and SOCS box containing 6	HGNC:17181	9q34.11	ENSG00000148331
ASH2L	ASH2 like, histone lysine methyltransferase complex subunit	HGNC:744	8p11.23	ENSG00000129691
ATF1	activating transcription factor 1	HGNC:783	12q13.12	ENSG00000123268
ATF4	activating transcription factor 4	HGNC:786	22q13.1	ENSG00000128272
ATG12	autophagy related 12	HGNC:588	5q22.3	ENSG00000145782
ATG16L2	autophagy related 16 like 2	HGNC:25464	11q13.4	ENSG00000168010
ATG3	autophagy related 3	HGNC:20962	3q13.2	ENSG00000144848
ATP23	ATP23 metallopeptidase and ATP synthase assembly factor homolog	HGNC:29452	12q14.1	ENSG00000166896
ATP5MC1	ATP synthase membrane subunit c locus 1	HGNC:841	17q21.32	ENSG00000159199
ATP6V0B	ATPase H+ transporting V0 subunit b	HGNC:861	1p34.1	ENSG00000117410
ATRAID	all-trans retinoic acid induced differentiation factor	HGNC:24090	2p23.3	ENSG00000138085
ATXN10	ataxin 10	HGNC:10549	22q13.31	ENSG00000130638
ATXN7L2	ataxin 7 like 2	HGNC:28713	1p13.3	ENSG00000162650
B3GALT6	beta-1,3-galactosyltransferase 6	HGNC:17978	1p36.33	ENSG00000176022
B4GALT4	beta-1,4-galactosyltransferase 4	HGNC:927	3q13.32	ENSG00000121578
B9D2	B9 domain containing 2	HGNC:28636	19q13.2	ENSG00000123810
BBOF1	basal body orientation factor 1	HGNC:19855	14q24.3	ENSG00000119636
BBS4	Bardet-Biedl syndrome 4	HGNC:969	15q24.1	ENSG00000140463
BBS7	Bardet-Biedl syndrome 7	HGNC:18758	4q27	ENSG00000138686
BEND6	BEN domain containing 6	HGNC:20871	6p12.1	ENSG00000151917
BEX1	brain expressed X-linked 1	HGNC:1036	Xq22.1	ENSG00000133169
BEX3	brain expressed X-linked 3	HGNC:13388	Xq22.2	ENSG00000166681
BHLHB9	basic helix-loop-helix family member b9	HGNC:29353	Xq22.1	ENSG00000198908
BLZF1	basic leucine zipper nuclear factor 1	HGNC:1065	1q24.2	ENSG00000117475
BORCS6	BLOC-1 related complex subunit 6	HGNC:25939	17p13.1	ENSG00000196544
BRIX1	biogenesis of ribosomes BRX1	HGNC:24170	5p13.2	ENSG00000113460
BTG2	BTG anti-proliferation factor 2	HGNC:1131	1q32.1	ENSG00000159388
BTN2A2	butyrophilin subfamily 2 member A2	HGNC:1137	6p22.2	ENSG00000124508
C11orf1	chromosome 11 open reading frame 1	HGNC:1163	11q23.1	ENSG00000137720
C11orf68	chromosome 11 open reading frame 68	HGNC:28801	11q13.1	ENSG00000175573
C16orf91	chromosome 16 open reading frame 91	HGNC:27558	16p13.3	ENSG00000174109
C17orf80	chromosome 17 open reading frame 80	HGNC:29601	17q25.1	ENSG00000141219
C17orf97	chromosome 17 open reading frame 97	HGNC:33800	17p13.3	ENSG00000187624
C19orf33	chromosome 19 open reading frame 33	HGNC:16668	19q13.2	ENSG00000167644
C19orf47	chromosome 19 open reading frame 47	HGNC:26723	19q13.2	ENSG00000160392
C1orf116	chromosome 1 open reading frame 116	HGNC:28667	1q32.1	ENSG00000182795
C1orf53	chromosome 1 open reading frame 53	HGNC:30003	1q31.3	ENSG00000203724
C1orf74	chromosome 1 open reading frame 74	HGNC:26319	1q32.2	ENSG00000162757
C1QBP	complement C1q binding protein	HGNC:1243	17p13.2	ENSG00000108561
C1QTNF1	C1q and TNF related 1	HGNC:14324	17q25.3	ENSG00000173918
C1QTNF6	C1q and TNF related 6	HGNC:14343	22q12.3	ENSG00000133466
C22orf46	chromosome 22 putative open reading frame 46	HGNC:26294	22q13.2	ENSG00000184208
C2CD2	C2 calcium dependent domain containing 2	HGNC:1266	21q22.3	ENSG00000157617
C2CD5	C2 calcium dependent domain containing 5	HGNC:29062	12p12.1	ENSG00000111731
C2orf69	chromosome 2 open reading frame 69	HGNC:26799	2q33.1	ENSG00000178074
C5	complement C5	HGNC:1331	9q33.2	ENSG00000106804
C6orf89	chromosome 6 open reading frame 89	HGNC:21114	6p21.2	ENSG00000198663
C8orf37	chromosome 8 open reading frame 37	HGNC:27232	8q22.1	ENSG00000156172
C8orf58	chromosome 8 open reading frame 58	HGNC:32233	8p21.3	ENSG00000241852
C9orf152	chromosome 9 open reading frame 152	HGNC:31455	9q31.3	ENSG00000188959
CAAP1	caspase activity and apoptosis inhibitor 1	HGNC:25834	9p21.2	ENSG00000120159
CABYR	calcium binding tyrosine phosphorylation regulated	HGNC:15569	18q11.2	ENSG00000154040
CACTIN	cactin, spliceosome C complex subunit	HGNC:29938	19p13.3	ENSG00000105298
CADM1	cell adhesion molecule 1	HGNC:5951	11q23.3	ENSG00000182985
CALCOCO1	calcium binding and coiled-coil domain 1	HGNC:29306	12q13.13	ENSG00000012822
CAP2	cyclase associated actin cytoskeleton regulatory protein 2	HGNC:20039	6p22.3	ENSG00000112186
CARNS1	carnosine synthase 1	HGNC:29268	11q13.2	ENSG00000172508
CARS2	cysteinyl-tRNA synthetase 2, mitochondrial	HGNC:25695	13q34	ENSG00000134905
CASD1	CAS1 domain containing 1	HGNC:16014	7q21.3	ENSG00000127995
CBWD3	COBW domain containing 3	HGNC:18519	9q21.11	ENSG00000196873
CBX2	chromobox 2	HGNC:1552	17q25.3	ENSG00000173894
CCBE1	collagen and calcium binding EGF domains 1	HGNC:29426	18q21.32	ENSG00000183287
CCDC102A	coiled-coil domain containing 102A	HGNC:28097	16q21	ENSG00000135736
CCDC112	coiled-coil domain containing 112	HGNC:28599	5q22.3	ENSG00000164221
CCDC126	coiled-coil domain containing 126	HGNC:22398	7p15.3	ENSG00000169193
CCDC28B	coiled-coil domain containing 28B	HGNC:28163	1p35.2	ENSG00000160050
CCDC32	coiled-coil domain containing 32	HGNC:28295	15q15.1	ENSG00000128891
CCDC6	coiled-coil domain containing 6	HGNC:18782	10q21.2	ENSG00000108091
CCDC74A	coiled-coil domain containing 74A	HGNC:25197	2q21.1	ENSG00000163040
CCDC74B	coiled-coil domain containing 74B	HGNC:25267	2q21.1	ENSG00000152076
CCDC92	coiled-coil domain containing 92	HGNC:29563	12q24.31	ENSG00000119242
CCDC93	coiled-coil domain containing 93	HGNC:25611	2q14.1	ENSG00000125633
CCDC93	coiled-coil domain containing 93	HGNC:25611	2q14.1	ENSG00000125633
CCNT2	cyclin T2	HGNC:1600	2q21.3	ENSG00000082258
CD24	CD24 molecule	HGNC:1645	6q21	ENSG00000272398
CD68	CD68 molecule	HGNC:1693	17p13.1	ENSG00000129226
CD83	CD83 molecule	HGNC:1703	6p23	ENSG00000112149
CDAN1	codanin 1	HGNC:1713	15q15.2	ENSG00000140326
CDCA7	cell division cycle associated 7	HGNC:14628	2q31.1	ENSG00000144354
CDCA8	cell division cycle associated 8	HGNC:14629	1p34.3	ENSG00000134690
CDKN2AIPNL	CDKN2A interacting protein N-terminal like	HGNC:30545	5q31.1	ENSG00000237190
CDR2L	cerebellar degeneration related protein 2 like	HGNC:29999	17q25.1	ENSG00000109089
CEBPB	CCAAT enhancer binding protein beta	HGNC:1834	20q13.13	ENSG00000172216
CEBPD	CCAAT enhancer binding protein delta	HGNC:1835	8q11.21	ENSG00000221869
CEBPG	CCAAT enhancer binding protein gamma	HGNC:1837	19q13.11	ENSG00000153879
CECR7	cat eye syndrome chromosome region, candidate 7	HGNC:1845	22q11.1	ENSG00000237438
CENPM	centromere protein M	HGNC:18352	22q13.2	ENSG00000100162
CEP135	centrosomal protein 135	HGNC:29086	4q12	ENSG00000174799
CEP63	centrosomal protein 63	HGNC:25815	3q22.2	ENSG00000182923
CERS2	ceramide synthase 2	HGNC:14076	1q21.3	ENSG00000143418
CFAP300	cilia and flagella associated protein 300	HGNC:28188	11q22.1	ENSG00000137691
CFAP74	cilia and flagella associated protein 74	HGNC:29368	1p36.33	ENSG00000142609
CGAS	cyclic GMP-AMP synthase	HGNC:21367	6q13	ENSG00000164430
CHMP6	charged multivesicular body protein 6	HGNC:25675	17q25.3	ENSG00000176108
CHST13	carbohydrate sulfotransferase 13	HGNC:21755	3q21.3	ENSG00000180767
CHST3	carbohydrate sulfotransferase 3	HGNC:1971	10q22.1	ENSG00000122863
CHURC1	churchill domain containing 1	HGNC:20099	14q23.3	ENSG00000258289
CIART	circadian associated repressor of transcription	HGNC:25200	1q21.2	ENSG00000159208
CIB1	calcium and integrin binding 1	HGNC:16920	15q26.1	ENSG00000185043
CISD1	CDGSH iron sulfur domain 1	HGNC:30880	10q21.1	ENSG00000122873
CKAP2	cytoskeleton associated protein 2	HGNC:1990	13q14.3	ENSG00000136108
CKAP2L	cytoskeleton associated protein 2 like	HGNC:26877	2q14.1	ENSG00000169607
CLDN11	claudin 11	HGNC:8514	3q26.2	ENSG00000013297
CMAS	cytidine monophosphate N-acetylneuraminic acid synthetase	HGNC:18290	12p12.1	ENSG00000111726
CMTM8	CKLF like MARVEL transmembrane domain containing 8	HGNC:19179	3p22.3	ENSG00000170293
CNN2	calponin 2	HGNC:2156	19p13.3	ENSG00000064666
CNNM1	cyclin and CBS domain divalent metal cation transport mediator 1	HGNC:102	10q24.2	ENSG00000119946
CNNM3	cyclin and CBS domain divalent metal cation transport mediator 3	HGNC:104	2q11.2	ENSG00000168763
CNOT11	CCR4-NOT transcription complex subunit 11	HGNC:25217	2q11.2	ENSG00000158435
CNPY3	canopy FGF signaling regulator 3	HGNC:11968	6p21.1	ENSG00000137161
CNTLN	centlein	HGNC:23432	9p22.2	ENSG00000044459
CNTRL	centriolin	HGNC:1858	9q33.2	ENSG00000119397
COA3	cytochrome c oxidase assembly factor 3	HGNC:24990	17q21.2	ENSG00000183978
COA7	cytochrome c oxidase assembly factor 7	HGNC:25716	1p32.3	ENSG00000162377
COA8	cytochrome c oxidase assembly factor 8	HGNC:20492	14q32.33	ENSG00000256053
COBL	cordon-bleu WH2 repeat protein	HGNC:22199	7p12.1	ENSG00000106078
COG5	component of oligomeric golgi complex 5	HGNC:14857	7q22.3	ENSG00000164597
COMMD10	COMM domain containing 10	HGNC:30201	5q23.1	ENSG00000145781
COMMD7	COMM domain containing 7	HGNC:16223	20q11.21	ENSG00000149600
COPS7A	COP9 signalosome subunit 7A	HGNC:16758	12p13.31	ENSG00000111652
COPS7B	COP9 signalosome subunit 7B	HGNC:16760	2q37.1	ENSG00000144524
CPEB2	cytoplasmic polyadenylation element binding protein 2	HGNC:21745	4p15.32	ENSG00000137449
CPSF4	cleavage and polyadenylation specific factor 4	HGNC:2327	7q22.1	ENSG00000160917
CREG1	cellular repressor of E1A stimulated genes 1	HGNC:2351	1q24.2	ENSG00000143162
CSRP1	cysteine and glycine rich protein 1	HGNC:2469	1q32.1	ENSG00000159176
CSRP2	cysteine and glycine rich protein 2	HGNC:2470	12q21.2	ENSG00000175183
CTAGE6	CTAGE family member 6	HGNC:28644	7q35	ENSG00000271321
CTCF	CCCTC-binding factor	HGNC:13723	16q22.1	ENSG00000102974
CTDSPL2	CTD small phosphatase like 2	HGNC:26936	15q15.3-q21.1	ENSG00000137770
CTPS2	CTP synthase 2	HGNC:2520	Xp22.2	ENSG00000047230
CWF19L2	CWF19 like cell cycle control factor 2	HGNC:26508	11q22.3	ENSG00000152404
CXXC5	CXXC finger protein 5	HGNC:26943	5q31.2	ENSG00000171604
CYB561A3	cytochrome b561 family member A3	HGNC:23014	11q12.2	ENSG00000162144
CYB5A	cytochrome b5 type A	HGNC:2570	18q22.3	ENSG00000166347
CYB5D2	cytochrome b5 domain containing 2	HGNC:28471	17p13.2	ENSG00000167740
CYGB	cytoglobin	HGNC:16505	17q25.1	ENSG00000161544
CZIB	CXXC motif containing zinc binding protein	HGNC:26059	1p32.3	ENSG00000162384
DAAM1	dishevelled associated activator of morphogenesis 1	HGNC:18142	14q23.1	ENSG00000100592
DANCR	differentiation antagonizing non-protein coding RNA	HGNC:28964	4q12	ENSG00000226950
DCAF12	DDB1 and CUL4 associated factor 12	HGNC:19911	9p13.3	ENSG00000198876
DDIT3	DNA damage inducible transcript 3	HGNC:2726	12q13.3	ENSG00000175197
DDX21	DExD-box helicase 21	HGNC:2744	10q22.1	ENSG00000165732
DDX54	DEAD-box helicase 54	HGNC:20084	12q24.13	ENSG00000123064
DELE1	DAP3 binding cell death enhancer 1	HGNC:28969	5q31.3	ENSG00000081791
DEPDC1	DEP domain containing 1	HGNC:22949	1p31.3	ENSG00000024526
DEPDC1B	DEP domain containing 1B	HGNC:24902	5q12.1	ENSG00000035499
DEPP1	DEPP1 autophagy regulator	HGNC:23355	10q11.21	ENSG00000165507
DGCR6L	DiGeorge syndrome critical region gene 6 like	HGNC:18551	22q11.21	ENSG00000128185
DHRS4-AS1	DHRS4 antisense RNA 1	HGNC:23175	14q11.2	ENSG00000215256
DHX15	DEAH-box helicase 15	HGNC:2738	4p15.2	ENSG00000109606
DHX37	DEAH-box helicase 37	HGNC:17210	12q24.31	ENSG00000150990
DIAPH3	diaphanous related formin 3	HGNC:15480	13q21.2	ENSG00000139734
DIP2A	disco interacting protein 2 homolog A	HGNC:17217	21q22.3	ENSG00000160305
DIS3L2	DIS3 like 3'-5' exoribonuclease 2	HGNC:28648	2q37.1	ENSG00000144535
DKK3	dickkopf WNT signaling pathway inhibitor 3	HGNC:2893	11p15.3	ENSG00000050165
DLGAP5	DLG associated protein 5	HGNC:16864	14q22.3	ENSG00000126787
DLX1	distal-less homeobox 1	HGNC:2914	2q31.1	ENSG00000144355
DLX3	distal-less homeobox 3	HGNC:2916	17q21.33	ENSG00000064195
DMAC1	distal membrane arm assembly component 1	HGNC:30536	9p24.1	ENSG00000137038
DNAAF2	dynein axonemal assembly factor 2	HGNC:20188	14q21.3	ENSG00000165506
DNAAF3	dynein axonemal assembly factor 3	HGNC:30492	19q13.42	ENSG00000167646
DNAJC17	DnaJ heat shock protein family (Hsp40) member C17	HGNC:25556	15q15.1	ENSG00000104129
DNAJC25	DnaJ heat shock protein family (Hsp40) member C25	HGNC:34187	9q31.3	ENSG00000059769
DNPEP	aspartyl aminopeptidase	HGNC:2981	2q35	ENSG00000123992
DNTTIP1	deoxynucleotidyltransferase terminal interacting protein 1	HGNC:16160	20q13.12	ENSG00000101457
DOK7	docking protein 7	HGNC:26594	4p16.3	ENSG00000175920
DPM3	dolichyl-phosphate mannosyltransferase subunit 3, regulatory	HGNC:3007	1q22	ENSG00000179085
DPY30	dpy-30 histone methyltransferase complex regulatory subunit	HGNC:24590	2p22.3	ENSG00000162961
DRAM1	DNA damage regulated autophagy modulator 1	HGNC:25645	12q23.2	ENSG00000136048
DSE	dermatan sulfate epimerase	HGNC:21144	6q22.1	ENSG00000240050
DTD1	D-aminoacyl-tRNA deacylase 1	HGNC:16219	20p11.23	ENSG00000125821
DTNBP1	dystrobrevin binding protein 1	HGNC:17328	6p22.3	ENSG00000047579
DTWD1	DTW domain containing 1	HGNC:30926	15q21.2	ENSG00000104047
DTWD2	DTW domain containing 2	HGNC:19334	5q23.1	ENSG00000169570
DYNC2LI1	dynein cytoplasmic 2 light intermediate chain 1	HGNC:24595	2p21	ENSG00000138036
DYNLT2B	dynein light chain Tctex-type 2B	HGNC:28482	3q29	ENSG00000213123
E2F2	E2F transcription factor 2	HGNC:3114	1p36.12	ENSG00000007968
EARS2	glutamyl-tRNA synthetase 2, mitochondrial	HGNC:29419	16p12.2	ENSG00000103356
EBNA1BP2	EBNA1 binding protein 2	HGNC:15531	1p34.2	ENSG00000117395
ECM1	extracellular matrix protein 1	HGNC:3153	1q21.2	ENSG00000143369
EEF1AKMT3	EEF1A lysine methyltransferase 3	HGNC:24936	12q14.1	ENSG00000123427
EEF1B2	eukaryotic translation elongation factor 1 beta 2	HGNC:3208	2q33.3	ENSG00000114942
EEF2KMT	eukaryotic elongation factor 2 lysine methyltransferase	HGNC:32221	16p13.3	ENSG00000118894
EFCAB14	EF-hand calcium binding domain 14	HGNC:29051	1p33	ENSG00000159658
EFEMP1	EGF containing fibulin extracellular matrix protein 1	HGNC:3218	2p16.1	ENSG00000115380
EHD2	EH domain containing 2	HGNC:3243	19q13.33	ENSG00000024422
EID2B	EP300 interacting inhibitor of differentiation 2B	HGNC:26796	19q13.2	ENSG00000176401
EIF1	eukaryotic translation initiation factor 1	HGNC:3249	17q21.2	ENSG00000173812
EIF2B1	eukaryotic translation initiation factor 2B subunit alpha	HGNC:3257	12q24.31	ENSG00000111361
EIF3M	eukaryotic translation initiation factor 3 subunit M	HGNC:24460	11p13	ENSG00000149100
ELAVL2	ELAV like RNA binding protein 2	HGNC:3313	9p21.3	ENSG00000107105
ELFN2	extracellular leucine rich repeat and fibronectin type III domain containing 2	HGNC:29396	22q13.1	ENSG00000243902
ELK1	ETS transcription factor ELK1	HGNC:3321	Xp11.23	ENSG00000126767
ELP3	elongator acetyltransferase complex subunit 3	HGNC:20696	8p21.1	ENSG00000134014
ELP5	elongator acetyltransferase complex subunit 5	HGNC:30617	17p13.1	ENSG00000170291
ENAH	ENAH actin regulator	HGNC:18271	1q42.12	ENSG00000154380
ENSA	endosulfine alpha	HGNC:3360	1q21.3	ENSG00000143420
ENTR1	endosome associated trafficking regulator 1	HGNC:10667	9q34.3	ENSG00000165689
EOLA2	endothelium and lymphocyte associated ASCH domain 2	HGNC:17402	Xq28	ENSG00000197021
EPAS1	endothelial PAS domain protein 1	HGNC:3374	2p21	ENSG00000116016
ERO1B	endoplasmic reticulum oxidoreductase 1 beta	HGNC:14355	1q42.3	ENSG00000086619
ERV3-1	endogenous retrovirus group 3 member 1, envelope	HGNC:3454	7q11.21	ENSG00000213462
ESYT2	extended synaptotagmin 2	HGNC:22211	7q36.3	ENSG00000117868
ETFRF1	electron transfer flavoprotein regulatory factor 1	HGNC:27052	12p12.1	ENSG00000205707
EXPH5	exophilin 5	HGNC:30578	11q22.3	ENSG00000110723
FAM107B	family with sequence similarity 107 member B	HGNC:23726	10p13	ENSG00000065809
FAM110B	family with sequence similarity 110 member B	HGNC:28587	8q12.1	ENSG00000169122
FAM117A	family with sequence similarity 117 member A	HGNC:24179	17q21.33	ENSG00000121104
FAM131A	family with sequence similarity 131 member A	HGNC:28308	3q27.1	ENSG00000175182
FAM163A	family with sequence similarity 163 member A	HGNC:28274	1q25.2	ENSG00000143340
FAM174A	family with sequence similarity 174 member A	HGNC:24943	5q21.1	ENSG00000174132
FAM189B	family with sequence similarity 189 member B	HGNC:1233	1q22	ENSG00000160767
FAM219A	family with sequence similarity 219 member A	HGNC:19920	9p13.3	ENSG00000164970
FAM3C	FAM3 metabolism regulating signaling molecule C	HGNC:18664	7q31.31	ENSG00000196937
FAM43B	family with sequence similarity 43 member B	HGNC:31791	1p36.12	ENSG00000183114
FAM53B	family with sequence similarity 53 member B	HGNC:28968	10q26.13	ENSG00000189319
FAM89A	family with sequence similarity 89 member A	HGNC:25057	1q42.2	ENSG00000182118
FAM89B	family with sequence similarity 89 member B	HGNC:16708	11q13.1	ENSG00000176973
FARS2	phenylalanyl-tRNA synthetase 2, mitochondrial	HGNC:21062	6p25.1	ENSG00000145982
FBXO46	F-box protein 46	HGNC:25069	19q13.32	ENSG00000177051
FGD3	FYVE, RhoGEF and PH domain containing 3	HGNC:16027	9q22.31	ENSG00000127084
FGFR1OP2	FGFR1 oncogene partner 2	HGNC:23098	12p11.23	ENSG00000111790
FIBCD1	fibrinogen C domain containing 1	HGNC:25922	9q34.12	ENSG00000130720
FIZ1	FLT3 interacting zinc finger 1	HGNC:25917	19q13.42	ENSG00000179943
FLAD1	flavin adenine dinucleotide synthetase 1	HGNC:24671	1q21.3	ENSG00000160688
FLI1	Fli-1 proto-oncogene, ETS transcription factor	HGNC:3749	11q24.3	ENSG00000151702
FLNC	filamin C	HGNC:3756	7q32.1	ENSG00000128591
FMC1	formation of mitochondrial complex V assembly factor 1 homolog	HGNC:26946	7q34	ENSG00000164898
FNDC11	fibronectin type III domain containing 11	HGNC:28764	20q13.33	ENSG00000125531
FNDC3B	fibronectin type III domain containing 3B	HGNC:24670	3q26.31	ENSG00000075420
FNDC5	fibronectin type III domain containing 5	HGNC:20240	1p35.1	ENSG00000160097
FOSB	FosB proto-oncogene, AP-1 transcription factor subunit	HGNC:3797	19q13.32	ENSG00000125740
FOSL1	FOS like 1, AP-1 transcription factor subunit	HGNC:13718	11q13.1	ENSG00000175592
FOXD1	forkhead box D1	HGNC:3802	5q13.2	ENSG00000251493
FOXD4	forkhead box D4	HGNC:3805	9p24.3	ENSG00000170122
FOXJ3	forkhead box J3	HGNC:29178	1p34.2	ENSG00000198815
FOXM1	forkhead box M1	HGNC:3818	12p13.33	ENSG00000111206
FOXN3	forkhead box N3	HGNC:1928	14q31.3-q32.11	ENSG00000053254
FRG1	FSHD region gene 1	HGNC:3954	4q35.2	ENSG00000109536
FRMD4A	FERM domain containing 4A	HGNC:25491	10p13	ENSG00000151474
FSCN1	fascin actin-bundling protein 1	HGNC:11148	7p22.1	ENSG00000075618
FSTL3	follistatin like 3	HGNC:3973	19p13.3	ENSG00000070404
GALNT18	polypeptide N-acetylgalactosaminyltransferase 18	HGNC:30488	11p15.4	ENSG00000110328
GALNT2	polypeptide N-acetylgalactosaminyltransferase 2	HGNC:4124	1q42.13	ENSG00000143641
GAS8	growth arrest specific 8	HGNC:4166	16q24.3	ENSG00000141013
GASK1B	golgi associated kinase 1B	HGNC:25312	4q32.1	ENSG00000164125
GATB	glutamyl-tRNA amidotransferase subunit B	HGNC:8849	4q31.3	ENSG00000059691
GBP6	guanylate binding protein family member 6	HGNC:25395	1p22.2	ENSG00000183347
GCNA	germ cell nuclear acidic peptidase	HGNC:15805	Xq13.1	ENSG00000147174
GDE1	glycerophosphodiester phosphodiesterase 1	HGNC:29644	16p12.3	ENSG00000006007
GEMIN8	gem nuclear organelle associated protein 8	HGNC:26044	Xp22.2	ENSG00000046647
GGPS1	geranylgeranyl diphosphate synthase 1	HGNC:4249	1q42.3	ENSG00000152904
GINS2	GINS complex subunit 2	HGNC:24575	16q24.1	ENSG00000131153
GJC2	gap junction protein gamma 2	HGNC:17494	1q42.13	ENSG00000198835
GK5	glycerol kinase 5	HGNC:28635	3q23	ENSG00000175066
GLIS3	GLIS family zinc finger 3	HGNC:28510	9p24.2	ENSG00000107249
GLO1	glyoxalase I	HGNC:4323	6p21.2	ENSG00000124767
GLS	glutaminase	HGNC:4331	2q32.2	ENSG00000115419
GNG12	G protein subunit gamma 12	HGNC:19663	1p31.3	ENSG00000172380
GNPTAB	N-acetylglucosamine-1-phosphate transferase subunits alpha and beta	HGNC:29670	12q23.2	ENSG00000111670
GOLGA7	golgin A7	HGNC:24876	8p11.21	ENSG00000147533
GOLT1A	golgi transport 1A	HGNC:24766	1q32.1	ENSG00000174567
GOLT1B	golgi transport 1B	HGNC:20175	12p12.1	ENSG00000111711
GPN2	GPN-loop GTPase 2	HGNC:25513	1p36.11	ENSG00000142751
GPN3	GPN-loop GTPase 3	HGNC:30186	12q24.11	ENSG00000111231
GPNMB	glycoprotein nmb	HGNC:4462	7p15.3	ENSG00000136235
GPRIN1	G protein regulated inducer of neurite outgrowth 1	HGNC:24835	5q35.2	ENSG00000169258
GRAMD1A	GRAM domain containing 1A	HGNC:29305	19q13.11	ENSG00000089351
GRAMD1B	GRAM domain containing 1B	HGNC:29214	11q24.1	ENSG00000023171
GREB1L	GREB1 like retinoic acid receptor coactivator	HGNC:31042	18q11.1-q11.2	ENSG00000141449
GSDMD	gasdermin D	HGNC:25697	8q24.3	ENSG00000104518
GSTM2	glutathione S-transferase mu 2	HGNC:4634	1p13.3	ENSG00000213366
GSTO1	glutathione S-transferase omega 1	HGNC:13312	10q25.1	ENSG00000148834
GSTO2	glutathione S-transferase omega 2	HGNC:23064	10q25.1	ENSG00000065621
GTF2H5	general transcription factor IIH subunit 5	HGNC:21157	6q25.3	ENSG00000272047
GTF2IRD1	GTF2I repeat domain containing 1	HGNC:4661	7q11.23	ENSG00000006704
GULP1	GULP PTB domain containing engulfment adaptor 1	HGNC:18649	2q32.1-q32.2	ENSG00000144366
GXYLT1	glucoside xylosyltransferase 1	HGNC:27482	12q12	ENSG00000151233
GYS1	glycogen synthase 1	HGNC:4706	19q13.33	ENSG00000104812
GZF1	GDNF inducible zinc finger protein 1	HGNC:15808	20p11.21	ENSG00000125812
H2AC18	H2A clustered histone 18	HGNC:4736	1q21.2	ENSG00000203812
H2AC19	H2A clustered histone 19	HGNC:29668	1q21.2	ENSG00000272196
H2AC6	H2A clustered histone 6	HGNC:4733	6p22.2	ENSG00000180573
H2AJ	H2A.J histone	HGNC:14456	12p12.3	ENSG00000246705
H2BC21	H2B clustered histone 21	HGNC:4760	1q21.2	ENSG00000184678
H3-3A	H3.3 histone A	HGNC:4764	1q42.12	ENSG00000163041
HCP5	HLA complex P5	HGNC:21659	6p21.33	ENSG00000206337
HELZ2	helicase with zinc finger 2	HGNC:30021	20q13.33	ENSG00000130589
HES2	hes family bHLH transcription factor 2	HGNC:16005	1p36.31	ENSG00000069812
HES4	hes family bHLH transcription factor 4	HGNC:24149	1p36.33	ENSG00000188290
HEY2	hes related family bHLH transcription factor with YRPW motif 2	HGNC:4881	6q22.31	ENSG00000135547
HID1	HID1 domain containing	HGNC:15736	17q25.1	ENSG00000167861
HNRNPH2	heterogeneous nuclear ribonucleoprotein H2	HGNC:5042	Xq22.1	ENSG00000126945
HNRNPR	heterogeneous nuclear ribonucleoprotein R	HGNC:5047	1p36.12	ENSG00000125944
HNRNPR	heterogeneous nuclear ribonucleoprotein R	HGNC:5047	1p36.12	ENSG00000125944
HNRNPUL2	heterogeneous nuclear ribonucleoprotein U like 2	HGNC:25451	11q12.3	ENSG00000214753
HOXA2	homeobox A2	HGNC:5103	7p15.2	ENSG00000105996
HOXD11	homeobox D11	HGNC:5134	2q31.1	ENSG00000128713
HPS5	HPS5 biogenesis of lysosomal organelles complex 2 subunit 2	HGNC:17022	11p15.1	ENSG00000110756
HPS6	HPS6 biogenesis of lysosomal organelles complex 2 subunit 3	HGNC:18817	10q24.32	ENSG00000166189
HS3ST2	heparan sulfate-glucosamine 3-sulfotransferase 2	HGNC:5195	16p12.2	ENSG00000122254
HSPA12A	heat shock protein family A (Hsp70) member 12A	HGNC:19022	10q25.3	ENSG00000165868
HSPA13	heat shock protein family A (Hsp70) member 13	HGNC:11375	21q11.2	ENSG00000155304
HYOU1	hypoxia up-regulated 1	HGNC:16931	11q23.3	ENSG00000149428
IARS1	isoleucyl-tRNA synthetase 1	HGNC:5330	9q22.31	ENSG00000196305
IDH2	isocitrate dehydrogenase (NADP(+)) 2	HGNC:5383	15q26.1	ENSG00000182054
IDNK	IDNK gluconokinase	HGNC:31367	9q21.32	ENSG00000148057
IER5	immediate early response 5	HGNC:5393	1q25.3	ENSG00000162783
IFI6	interferon alpha inducible protein 6	HGNC:4054	1p35.3	ENSG00000126709
IFIH1	interferon induced with helicase C domain 1	HGNC:18873	2q24.2	ENSG00000115267
IFT88	intraflagellar transport 88	HGNC:20606	13q12.11	ENSG00000032742
IGDCC3	immunoglobulin superfamily DCC subclass member 3	HGNC:9700	15q22.31	ENSG00000174498
IGFBP3	insulin like growth factor binding protein 3	HGNC:5472	7p12.3	ENSG00000146674
IKZF5	IKAROS family zinc finger 5	HGNC:14283	10q26.13	ENSG00000095574
IL11	interleukin 11	HGNC:5966	19q13.42	ENSG00000095752
IL17RD	interleukin 17 receptor D	HGNC:17616	3p14.3	ENSG00000144730
ILDR1	immunoglobulin like domain containing receptor 1	HGNC:28741	3q13.33	ENSG00000145103
ILF2	interleukin enhancer binding factor 2	HGNC:6037	1q21.3	ENSG00000143621
ILVBL	ilvB acetolactate synthase like	HGNC:6041	19p13.12	ENSG00000105135
INIP	INTS3 and NABP interacting protein	HGNC:24994	9q32	ENSG00000148153
IPO8	importin 8	HGNC:9853	12p11.21	ENSG00000133704
IQCE	IQ motif containing E	HGNC:29171	7p22.3	ENSG00000106012
IRF3	interferon regulatory factor 3	HGNC:6118	19q13.33	ENSG00000126456
IRF8	interferon regulatory factor 8	HGNC:5358	16q24.1	ENSG00000140968
ISCU	iron-sulfur cluster assembly enzyme	HGNC:29882	12q23.3	ENSG00000136003
ISG20	interferon stimulated exonuclease gene 20	HGNC:6130	15q26.1	ENSG00000172183
ITPK1-AS1	ITPK1 antisense RNA 1	HGNC:20132	14q32.12	ENSG00000258730
ITPRIP	inositol 1,4,5-trisphosphate receptor interacting protein	HGNC:29370	10q25.1	ENSG00000148841
JMJD1C	jumonji domain containing 1C	HGNC:12313	10q21.3	ENSG00000171988
JMY	junction mediating and regulatory protein, p53 cofactor	HGNC:28916	5q14.1	ENSG00000152409
JPT1	Jupiter microtubule associated homolog 1	HGNC:14569	17q25.1	ENSG00000189159
KANSL3	KAT8 regulatory NSL complex subunit 3	HGNC:25473	2q11.2	ENSG00000114982
KCNIP3	potassium voltage-gated channel interacting protein 3	HGNC:15523	2q11.1	ENSG00000115041
KDM4D	lysine demethylase 4D	HGNC:25498	11q21	ENSG00000186280
KIF7	kinesin family member 7	HGNC:30497	15q26.1	ENSG00000166813
KLF2	Kruppel like factor 2	HGNC:6347	19p13.11	ENSG00000127528
KLHL29	kelch like family member 29	HGNC:29404	2p24.1	ENSG00000119771
KRCC1	lysine rich coiled-coil 1	HGNC:28039	2p11.2	ENSG00000172086
KRT15	keratin 15	HGNC:6421	17q21.2	ENSG00000171346
KRT5	keratin 5	HGNC:6442	12q13.13	ENSG00000186081
KRT81	keratin 81	HGNC:6458	12q13.13	ENSG00000205426
KRT9	keratin 9	HGNC:6447	17q21.2	ENSG00000171403
LAMC1	laminin subunit gamma 1	HGNC:6492	1q25.3	ENSG00000135862
LAMTOR5	late endosomal/lysosomal adaptor, MAPK and MTOR activator 5	HGNC:17955	1p13.3	ENSG00000134248
LARP1B	La ribonucleoprotein 1B	HGNC:24704	4q28.2	ENSG00000138709
LARP7	La ribonucleoprotein 7, transcriptional regulator	HGNC:24912	4q25	ENSG00000174720
LAS1L	LAS1 like ribosome biogenesis factor	HGNC:25726	Xq12	ENSG00000001497
LGALS8	galectin 8	HGNC:6569	1q43	ENSG00000116977
LHFPL2	LHFPL tetraspan subfamily member 2	HGNC:6588	5q14.1	ENSG00000145685
LINC01547	long intergenic non-protein coding RNA 1547	HGNC:15707	21q22.3	ENSG00000183250
LMOD3	leiomodin 3	HGNC:6649	3p14.1	ENSG00000163380
LOXL1	lysyl oxidase like 1	HGNC:6665	15q24.1	ENSG00000129038
LPAR1	lysophosphatidic acid receptor 1	HGNC:3166	9q31.3	ENSG00000198121
LPIN1	lipin 1	HGNC:13345	2p25.1	ENSG00000134324
LRATD2	LRAT domain containing 2	HGNC:24166	8q24.21	ENSG00000168672
LRCH2	leucine rich repeats and calponin homology domain containing 2	HGNC:29292	Xq23	ENSG00000130224
LRP5L	LDL receptor related protein 5 like	HGNC:25323	22q11.23	ENSG00000100068
LRRC41	leucine rich repeat containing 41	HGNC:16917	1p34.1-p33	ENSG00000132128
LRRC61	leucine rich repeat containing 61	HGNC:21704	7q36.1	ENSG00000127399
LSR	lipolysis stimulated lipoprotein receptor	HGNC:29572	19q13.12	ENSG00000105699
LSS	lanosterol synthase	HGNC:6708	21q22.3	ENSG00000160285
LTBP4	latent transforming growth factor beta binding protein 4	HGNC:6717	19q13.2	ENSG00000090006
LXN	latexin	HGNC:13347	3q25.32	ENSG00000079257
LY6G6C	lymphocyte antigen 6 family member G6C	HGNC:13936	6p21.33	ENSG00000204421
LYPD6B	LY6/PLAUR domain containing 6B	HGNC:27018	2q23.2	ENSG00000150556
LYPLAL1	lysophospholipase like 1	HGNC:20440	1q41	ENSG00000143353
LZTS3	leucine zipper tumor suppressor family member 3	HGNC:30139	20p13	ENSG00000088899
MACC1	MET transcriptional regulator MACC1	HGNC:30215	7p21.1	ENSG00000183742
MAFB	MAF bZIP transcription factor B	HGNC:6408	20q12	ENSG00000204103
MANBA	mannosidase beta	HGNC:6831	4q24	ENSG00000109323
MANBAL	mannosidase beta like	HGNC:15799	20q11.23	ENSG00000101363
MARF1	meiosis regulator and mRNA stability factor 1	HGNC:29562	16p13.11	ENSG00000277140
MBD3	methyl-CpG binding domain protein 3	HGNC:6918	19p13.3	ENSG00000071655
MBLAC2	metallo-beta-lactamase domain containing 2	HGNC:33711	5q14.3	ENSG00000176055
MBNL2	muscleblind like splicing regulator 2	HGNC:16746	13q32.1	ENSG00000139793
MCMDC2	minichromosome maintenance domain containing 2	HGNC:26368	8q13.1	ENSG00000178460
MCRS1	microspherule protein 1	HGNC:6960	12q13.12	ENSG00000187778
MCUB	mitochondrial calcium uniporter dominant negative subunit beta	HGNC:26076	4q25	ENSG00000005059
MDP1	magnesium dependent phosphatase 1	HGNC:28781	14q12	ENSG00000213920
MED20	mediator complex subunit 20	HGNC:16840	6p21.1	ENSG00000124641
MED7	mediator complex subunit 7	HGNC:2378	5q33.3	ENSG00000155868
MEGF6	multiple EGF like domains 6	HGNC:3232	1p36.32	ENSG00000162591
MEMO1	mediator of cell motility 1	HGNC:14014	2p22.3	ENSG00000162959
METTL17	methyltransferase like 17	HGNC:19280	14q11.2	ENSG00000165792
METTL27	methyltransferase like 27	HGNC:19068	7q11.23	ENSG00000165171
MEX3B	mex-3 RNA binding family member B	HGNC:25297	15q25.2	ENSG00000183496
MFF	mitochondrial fission factor	HGNC:24858	2q36.3	ENSG00000168958
MFSD2A	major facilitator superfamily domain containing 2A	HGNC:25897	1p34.2	ENSG00000168389
MFSD6	major facilitator superfamily domain containing 6	HGNC:24711	2q32.2	ENSG00000151690
MGARP	mitochondria localized glutamic acid rich protein	HGNC:29969	4q31.1	ENSG00000137463
MIR205	microRNA 205	HGNC:31583	1q32.2	ENSG00000230937
MIR221	microRNA 221	HGNC:31601	Xp11.3	ENSG00000207870
MLPH	melanophilin	HGNC:29643	2q37.3	ENSG00000115648
MLST8	MTOR associated protein, LST8 homolog	HGNC:24825	16p13.3	ENSG00000167965
MND1	meiotic nuclear divisions 1	HGNC:24839	4q31.3	ENSG00000121211
MOV10	Mov10 RISC complex RNA helicase	HGNC:7200	1p13.2	ENSG00000155363
MPDU1	mannose-P-dolichol utilization defect 1	HGNC:7207	17p13.1	ENSG00000129255
MR1	major histocompatibility complex, class I-related	HGNC:4975	1q25.3	ENSG00000153029
MRPL12	mitochondrial ribosomal protein L12	HGNC:10378	17q25.3	ENSG00000262814
MRPL24	mitochondrial ribosomal protein L24	HGNC:14037	1q23.1	ENSG00000143314
MRPL34	mitochondrial ribosomal protein L34	HGNC:14488	19p13.11	ENSG00000130312
MRPL35	mitochondrial ribosomal protein L35	HGNC:14489	2p11.2	ENSG00000132313
MRPL36	mitochondrial ribosomal protein L36	HGNC:14490	5p15.33	ENSG00000171421
MRPL46	mitochondrial ribosomal protein L46	HGNC:1192	15q25.3	ENSG00000259494
MRPL51	mitochondrial ribosomal protein L51	HGNC:14044	12p13.31	ENSG00000111639
MRPL53	mitochondrial ribosomal protein L53	HGNC:16684	2p13.1	ENSG00000204822
MRPS12	mitochondrial ribosomal protein S12	HGNC:10380	19q13.2	ENSG00000128626
MRPS14	mitochondrial ribosomal protein S14	HGNC:14049	1q25.1	ENSG00000120333
MRPS6	mitochondrial ribosomal protein S6	HGNC:14051	21q22.11	ENSG00000243927
MRRF	mitochondrial ribosome recycling factor	HGNC:7234	9q33.2	ENSG00000148187
MRS2	magnesium transporter MRS2	HGNC:13785	6p22.3	ENSG00000124532
MSANTD3	Myb/SANT DNA binding domain containing 3	HGNC:23370	9q31.1	ENSG00000066697
MT1A	metallothionein 1A	HGNC:7393	16q13	ENSG00000205362
MT3	metallothionein 3	HGNC:7408	16q13	ENSG00000087250
MTCP1	mature T cell proliferation 1	HGNC:7423	Xq28	ENSG00000214827
MTERF3	mitochondrial transcription termination factor 3	HGNC:24258	8q22.1	ENSG00000156469
MUC20	mucin 20, cell surface associated	HGNC:23282	3q29	ENSG00000176945
MXRA5	matrix remodeling associated 5	HGNC:7539	Xp22.33	ENSG00000101825
MYADM	myeloid associated differentiation marker	HGNC:7544	19q13.42	ENSG00000179820
MYD88	MYD88 innate immune signal transduction adaptor	HGNC:7562	3p22.2	ENSG00000172936
MYH15	myosin heavy chain 15	HGNC:31073	3q13.13	ENSG00000144821
MYL6B	myosin light chain 6B	HGNC:29823	12q13.2	ENSG00000196465
MYO10	myosin X	HGNC:7593	5p15.1	ENSG00000145555
MYOF	myoferlin	HGNC:3656	10q23.33	ENSG00000138119
N4BP2L2	NEDD4 binding protein 2 like 2	HGNC:26916	13q13.1	ENSG00000244754
NAA15	N-alpha-acetyltransferase 15, NatA auxiliary subunit	HGNC:30782	4q31.1	ENSG00000164134
NABP1	nucleic acid binding protein 1	HGNC:26232	2q32.3	ENSG00000173559
NACAD	NAC alpha domain containing	HGNC:22196	7p13	ENSG00000136274
NADK2	NAD kinase 2, mitochondrial	HGNC:26404	5p13.2	ENSG00000152620
NAE1	NEDD8 activating enzyme E1 subunit 1	HGNC:621	16q22.1	ENSG00000159593
NAP1L3	nucleosome assembly protein 1 like 3	HGNC:7639	Xq21.32	ENSG00000186310
NCK2	NCK adaptor protein 2	HGNC:7665	2q12.2	ENSG00000071051
NCOR1P1	NCOR1 pseudogene 1	HGNC:16724	20p11.1	ENSG00000240108
NDRG4	NDRG family member 4	HGNC:14466	16q21	ENSG00000103034
NDUFA4	NDUFA4 mitochondrial complex associated	HGNC:7687	7p21.3	ENSG00000189043
NDUFA7	NADH:ubiquinone oxidoreductase subunit A7	HGNC:7691	19p13.2	ENSG00000167774
NDUFAF2	NADH:ubiquinone oxidoreductase complex assembly factor 2	HGNC:28086	5q12.1	ENSG00000164182
NDUFAF7	NADH:ubiquinone oxidoreductase complex assembly factor 7	HGNC:28816	2p22.2	ENSG00000003509
NDUFC1	NADH:ubiquinone oxidoreductase subunit C1	HGNC:7705	4q31.1	ENSG00000109390
NEBL	nebulette	HGNC:16932	10p12.31	ENSG00000078114
NELFCD	negative elongation factor complex member C/D	HGNC:15934	20q13.32	ENSG00000101158
NEMP2	nuclear envelope integral membrane protein 2	HGNC:33700	2q32.2	ENSG00000189362
NENF	neudesin neurotrophic factor	HGNC:30384	1q32.3	ENSG00000117691
NEPRO	nucleolus and neural progenitor protein	HGNC:24496	3q13.2	ENSG00000163608
NET1	neuroepithelial cell transforming 1	HGNC:14592	10p15.1	ENSG00000173848
NFATC1	nuclear factor of activated T cells 1	HGNC:7775	18q23	ENSG00000131196
NIBAN2	niban apoptosis regulator 2	HGNC:25282	9q34.11	ENSG00000136830
NIPSNAP2	nipsnap homolog 2	HGNC:4179	7p11.2	ENSG00000146729
NKAIN4	sodium/potassium transporting ATPase interacting 4	HGNC:16191	20q13.33	ENSG00000101198
NKX3-2	NK3 homeobox 2	HGNC:951	4p15.33	ENSG00000109705
NMD3	NMD3 ribosome export adaptor	HGNC:24250	3q26.1	ENSG00000169251
NMU	neuromedin U	HGNC:7859	4q12	ENSG00000109255
NOP56	NOP56 ribonucleoprotein	HGNC:15911	20p13	ENSG00000101361
NPAS2	neuronal PAS domain protein 2	HGNC:7895	2q11.2	ENSG00000170485
NPM3	nucleophosmin/nucleoplasmin 3	HGNC:7931	10q24.32	ENSG00000107833
NSRP1	nuclear speckle splicing regulatory protein 1	HGNC:25305	17q11.2	ENSG00000126653
NTN4	netrin 4	HGNC:13658	12q22	ENSG00000074527
NUDT7	nudix hydrolase 7	HGNC:8054	16q23.1	ENSG00000140876
NUF2	NUF2 component of NDC80 kinetochore complex	HGNC:14621	1q23.3	ENSG00000143228
NUP155	nucleoporin 155	HGNC:8063	5p13.2	ENSG00000113569
NUP37	nucleoporin 37	HGNC:29929	12q23.2	ENSG00000075188
NUP62CL	nucleoporin 62 C-terminal like	HGNC:25960	Xq22.3	ENSG00000198088
NUSAP1	nucleolar and spindle associated protein 1	HGNC:18538	15q14	ENSG00000137804
NXF1	nuclear RNA export factor 1	HGNC:8071	11q12.3	ENSG00000162231
OAS2	2'-5'-oligoadenylate synthetase 2	HGNC:8087	12q24.13	ENSG00000111335
OAS3	2'-5'-oligoadenylate synthetase 3	HGNC:8088	12q24.13	ENSG00000111331
OCIAD1	OCIA domain containing 1	HGNC:16074	4p11	ENSG00000109180
OCIAD2	OCIA domain containing 2	HGNC:28685	4p11	ENSG00000145247
OGFOD3	2-oxoglutarate and iron dependent oxygenase domain containing 3	HGNC:26174	17q25.3	ENSG00000181396
OPA1	OPA1 mitochondrial dynamin like GTPase	HGNC:8140	3q29	ENSG00000198836
OSBPL10	oxysterol binding protein like 10	HGNC:16395	3p23	ENSG00000144645
OSBPL3	oxysterol binding protein like 3	HGNC:16370	7p15.3	ENSG00000070882
OSER1	oxidative stress responsive serine rich 1	HGNC:16105	20q13.12	ENSG00000132823
OTULIN	OTU deubiquitinase with linear linkage specificity	HGNC:25118	5p15.2	ENSG00000154124
OXCT1	3-oxoacid CoA-transferase 1	HGNC:8527	5p13.1	ENSG00000083720
OXCT2	3-oxoacid CoA-transferase 2	HGNC:18606	1p34.2	ENSG00000198754
OXR1	oxidation resistance 1	HGNC:15822	8q23.1	ENSG00000164830
PAF1	PAF1 homolog, Paf1/RNA polymerase II complex component	HGNC:25459	19q13.2	ENSG00000006712
PAGR1	PAXIP1 associated glutamate rich protein 1	HGNC:28707	16p11.2	ENSG00000280789
PAIP2	poly(A) binding protein interacting protein 2	HGNC:17970	5q31.2	ENSG00000120727
PAN2	poly(A) specific ribonuclease subunit PAN2	HGNC:20074	12q13.3	ENSG00000135473
PARN	poly(A)-specific ribonuclease	HGNC:8609	16p13.12	ENSG00000140694
PARVA	parvin alpha	HGNC:14652	11p15.3	ENSG00000197702
PAX9	paired box 9	HGNC:8623	14q13.3	ENSG00000198807
PCYT2	phosphate cytidylyltransferase 2, ethanolamine	HGNC:8756	17q25.3	ENSG00000185813
PDCD4	programmed cell death 4	HGNC:8763	10q25.2	ENSG00000150593
PDCD5	programmed cell death 5	HGNC:8764	19q13.11	ENSG00000105185
PDCL3	phosducin like 3	HGNC:28860	2q11.2	ENSG00000115539
PDE4DIP	phosphodiesterase 4D interacting protein	HGNC:15580	1q21.2	ENSG00000178104
PDE6D	phosphodiesterase 6D	HGNC:8788	2q37.1	ENSG00000156973
PDGFD	platelet derived growth factor D	HGNC:30620	11q22.3	ENSG00000170962
PDRG1	p53 and DNA damage regulated 1	HGNC:16119	20q11.21	ENSG00000088356
PDS5B	PDS5 cohesin associated factor B	HGNC:20418	13q13.1	ENSG00000083642
PDSS1	decaprenyl diphosphate synthase subunit 1	HGNC:17759	10p12.1	ENSG00000148459
PEF1	penta-EF-hand domain containing 1	HGNC:30009	1p35.2	ENSG00000162517
PEG10	paternally expressed 10	HGNC:14005	7q21.3	ENSG00000242265
PEX16	peroxisomal biogenesis factor 16	HGNC:8857	11p11.2	ENSG00000121680
PGAP3	post-GPI attachment to proteins phospholipase 3	HGNC:23719	17q12	ENSG00000161395
PGBD1	piggyBac transposable element derived 1	HGNC:19398	6p22.1	ENSG00000137338
PGD	phosphogluconate dehydrogenase	HGNC:8891	1p36.22	ENSG00000142657
PGP	phosphoglycolate phosphatase	HGNC:8909	16p13.3	ENSG00000184207
PHC2	polyhomeotic homolog 2	HGNC:3183	1p35.1	ENSG00000134686
PHLDA3	pleckstrin homology like domain family A member 3	HGNC:8934	1q32.1	ENSG00000174307
PHLDB1	pleckstrin homology like domain family B member 1	HGNC:23697	11q23.3	ENSG00000019144
PHLDB2	pleckstrin homology like domain family B member 2	HGNC:29573	3q13.2	ENSG00000144824
PHRF1	PHD and ring finger domains 1	HGNC:24351	11p15.5	ENSG00000070047
PIEZO2	piezo type mechanosensitive ion channel component 2	HGNC:26270	18p11.22-p11.21	ENSG00000154864
PIGA	phosphatidylinositol glycan anchor biosynthesis class A	HGNC:8957	Xp22.2	ENSG00000165195
PIGL	phosphatidylinositol glycan anchor biosynthesis class L	HGNC:8966	17p11.2	ENSG00000108474
PIGM	phosphatidylinositol glycan anchor biosynthesis class M	HGNC:18858	1q23.2	ENSG00000143315
PIPSL	PIP5K1A and PSMD4 like (pseudogene)	HGNC:23733	10q23.33	ENSG00000180764
PISD	phosphatidylserine decarboxylase	HGNC:8999	22q12.2	ENSG00000241878
PITHD1	PITH domain containing 1	HGNC:25022	1p36.11	ENSG00000057757
PLEKHO1	pleckstrin homology domain containing O1	HGNC:24310	1q21.2	ENSG00000023902
PLEKHS1	pleckstrin homology domain containing S1	HGNC:26285	10q25.3	ENSG00000148735
PLGRKT	plasminogen receptor with a C-terminal lysine	HGNC:23633	9p24.1	ENSG00000107020
PMF1	polyamine modulated factor 1	HGNC:9112	1q22	ENSG00000160783
PNMA8A	PNMA family member 8A	HGNC:25578	19q13.32	ENSG00000182013
PNO1	partner of NOB1 homolog	HGNC:32790	2p14	ENSG00000115946
PNPLA4	patatin like phospholipase domain containing 4	HGNC:24887	Xp22.31	ENSG00000006757
POC1A	POC1 centriolar protein A	HGNC:24488	3p21.2	ENSG00000164087
POC5	POC5 centriolar protein	HGNC:26658	5q13.3	ENSG00000152359
POFUT1	protein O-fucosyltransferase 1	HGNC:14988	20q11.21	ENSG00000101346
POGLUT1	protein O-glucosyltransferase 1	HGNC:22954	3q13.33	ENSG00000163389
POLDIP2	DNA polymerase delta interacting protein 2	HGNC:23781	17q11.2	ENSG00000004142
POLDIP3	DNA polymerase delta interacting protein 3	HGNC:23782	22q13.2	ENSG00000100227
POLR1F	RNA polymerase I subunit F	HGNC:18027	7p21.1	ENSG00000105849
POLR2J	RNA polymerase II subunit J	HGNC:9197	7q22.1	ENSG00000005075
POLR2L	RNA polymerase II, I and III subunit L	HGNC:9199	11p15.5	ENSG00000177700
POLR3GL	RNA polymerase III subunit GL	HGNC:28466	1q21.1	ENSG00000121851
POTEF	POTE ankyrin domain family member F	HGNC:33905	2q21.1	ENSG00000196604
POTEM	POTE ankyrin domain family member M	HGNC:37096	14q11.2	ENSG00000222036
PPA2	inorganic pyrophosphatase 2	HGNC:28883	4q24	ENSG00000138777
PPIAL4A	peptidylprolyl isomerase A like 4A	HGNC:24369	1p11.2	ENSG00000263353
PPIP5K1	diphosphoinositol pentakisphosphate kinase 1	HGNC:29023	15q15.3	ENSG00000168781
PPL	periplakin	HGNC:9273	16p13.3	ENSG00000118898
PPP4R4	protein phosphatase 4 regulatory subunit 4	HGNC:23788	14q32.2	ENSG00000119698
PPRC1	PPARG related coactivator 1	HGNC:30025	10q24.32	ENSG00000148840
PRCC	proline rich mitotic checkpoint control factor	HGNC:9343	1q23.1	ENSG00000143294
PRDM1	PR/SET domain 1	HGNC:9346	6q21	ENSG00000057657
PRDX2	peroxiredoxin 2	HGNC:9353	19p13.13	ENSG00000167815
PRMT9	protein arginine methyltransferase 9	HGNC:25099	4q31.23	ENSG00000164169
PROSER2	proline and serine rich 2	HGNC:23728	10p14	ENSG00000148426
PRPF38A	pre-mRNA processing factor 38A	HGNC:25930	1p32.3	ENSG00000134748
PRR5	proline rich 5	HGNC:31682	22q13.31	ENSG00000186654
PRSS35	serine protease 35	HGNC:21387	6q14.2	ENSG00000146250
PRSS53	serine protease 53	HGNC:34407	16p11.2	ENSG00000151006
PRUNE1	prune exopolyphosphatase 1	HGNC:13420	1q21.3	ENSG00000143363
PSD4	pleckstrin and Sec7 domain containing 4	HGNC:19096	2q14.1	ENSG00000125637
PSMD12	proteasome 26S subunit, non-ATPase 12	HGNC:9557	17q24.2	ENSG00000197170
PSMG1	proteasome assembly chaperone 1	HGNC:3043	21q22.2	ENSG00000183527
PSRC1	proline and serine rich coiled-coil 1	HGNC:24472	1p13.3	ENSG00000134222
PSTPIP2	proline-serine-threonine phosphatase interacting protein 2	HGNC:9581	18q21.1	ENSG00000152229
PTBP3	polypyrimidine tract binding protein 3	HGNC:10253	9q32	ENSG00000119314
PTGR2	prostaglandin reductase 2	HGNC:20149	14q24.3	ENSG00000140043
PTOV1	PTOV1 extended AT-hook containing adaptor protein	HGNC:9632	19q13.33	ENSG00000104960
PTRH1	peptidyl-tRNA hydrolase 1 homolog	HGNC:27039	9q34.11	ENSG00000187024
PTTG1	PTTG1 regulator of sister chromatid separation, securin	HGNC:9690	5q33.3	ENSG00000164611
PTTG1IP	PTTG1 interacting protein	HGNC:13524	21q22.3	ENSG00000183255
PYROXD1	pyridine nucleotide-disulphide oxidoreductase domain 1	HGNC:26162	12p12.1	ENSG00000121350
QTRT2	queuine tRNA-ribosyltransferase accessory subunit 2	HGNC:25771	3q13.31	ENSG00000151576
R3HDM1	R3H domain containing 1	HGNC:9757	2q21.3	ENSG00000048991
R3HDM4	R3H domain containing 4	HGNC:28270	19p13.3	ENSG00000198858
RAB25	RAB25, member RAS oncogene family	HGNC:18238	1q22	ENSG00000132698
RAB3IL1	RAB3A interacting protein like 1	HGNC:9780	11q12.2-q12.3	ENSG00000167994
RAB5IF	RAB5 interacting factor	HGNC:15870	20q11.23	ENSG00000101084
RACGAP1	Rac GTPase activating protein 1	HGNC:9804	12q13.12	ENSG00000161800
RANBP6	RAN binding protein 6	HGNC:9851	9p24.1	ENSG00000137040
RAPGEFL1	Rap guanine nucleotide exchange factor like 1	HGNC:17428	17q21.1	ENSG00000108352
RAPH1	Ras association (RalGDS/AF-6) and pleckstrin homology domains 1	HGNC:14436	2q33.2	ENSG00000173166
RARS2	arginyl-tRNA synthetase 2, mitochondrial	HGNC:21406	6q15	ENSG00000146282
RASA3	RAS p21 protein activator 3	HGNC:20331	13q34	ENSG00000185989
RASSF7	Ras association domain family member 7	HGNC:1166	11p15.5	ENSG00000099849
RBFOX2	RNA binding fox-1 homolog 2	HGNC:9906	22q12.3	ENSG00000100320
RBM15B	RNA binding motif protein 15B	HGNC:24303	3p21.2	ENSG00000259956
RBM43	RNA binding motif protein 43	HGNC:24790	2q23.3	ENSG00000184898
RCCD1	RCC1 domain containing 1	HGNC:30457	15q26.1	ENSG00000166965
RELL1	RELT like 1	HGNC:27379	4p14	ENSG00000181826
REPIN1	replication initiator 1	HGNC:17922	7q36.1	ENSG00000214022
RETREG1	reticulophagy regulator 1	HGNC:25964	5p15.1	ENSG00000154153
REXO1	RNA exonuclease 1 homolog	HGNC:24616	19p13.3	ENSG00000079313
RGL1	ral guanine nucleotide dissociation stimulator like 1	HGNC:30281	1q25.3	ENSG00000143344
RGS7	regulator of G protein signaling 7	HGNC:10003	1q43	ENSG00000182901
RHNO1	RAD9-HUS1-RAD1 interacting nuclear orphan 1	HGNC:28206	12p13.33	ENSG00000171792
RHPN2	rhophilin Rho GTPase binding protein 2	HGNC:19974	19q13.11	ENSG00000131941
RILPL1	Rab interacting lysosomal protein like 1	HGNC:26814	12q24.31	ENSG00000188026
RIMS2	regulating synaptic membrane exocytosis 2	HGNC:17283	8q22.3	ENSG00000176406
RIMS3	regulating synaptic membrane exocytosis 3	HGNC:21292	1p34.2	ENSG00000117016
RIMS4	regulating synaptic membrane exocytosis 4	HGNC:16183	20q13.12	ENSG00000101098
RIPOR3	RIPOR family member 3	HGNC:16168	20q13.13	ENSG00000042062
RN7SK	RNA component of 7SK nuclear ribonucleoprotein	HGNC:10037	6p12.2	ENSG00000202198
RNASEK	ribonuclease K	HGNC:33911	17p13.1	ENSG00000219200
RNF144B	ring finger protein 144B	HGNC:21578	6p22.3	ENSG00000137393
RNF19A	ring finger protein 19A, RBR E3 ubiquitin protein ligase	HGNC:13432	8q22.2	ENSG00000034677
RNF216P1	ring finger protein 216 pseudogene 1	HGNC:33610	7p22.1	ENSG00000196204
RNF217	ring finger protein 217	HGNC:21487	6q22.31	ENSG00000146373
RNF220	ring finger protein 220	HGNC:25552	1p34.1	ENSG00000187147
RNU6-1	RNA, U6 small nuclear 1	HGNC:10227	15q23	ENSG00000206625
ROMO1	reactive oxygen species modulator 1	HGNC:16185	20q11.22	ENSG00000125995
RP9P	RP9 pseudogene	HGNC:33969	7p14.3	ENSG00000205763
RPL15	ribosomal protein L15	HGNC:10306	3p24.2	ENSG00000174748
RPL28	ribosomal protein L28	HGNC:10330	19q13.42	ENSG00000108107
RPL39L	ribosomal protein L39 like	HGNC:17094	3q27.3	ENSG00000163923
RPRD2	regulation of nuclear pre-mRNA domain containing 2	HGNC:29039	1q21.2	ENSG00000163125
RRAGB	Ras related GTP binding B	HGNC:19901	Xp11.21	ENSG00000083750
RREB1	ras responsive element binding protein 1	HGNC:10449	6p24.3	ENSG00000124782
RRS1	ribosome biogenesis regulator 1 homolog	HGNC:17083	8q13.1	ENSG00000179041
RSPH3	radial spoke head 3	HGNC:21054	6q25.3	ENSG00000130363
RTL8A	retrotransposon Gag like 8A	HGNC:24514	Xq26.3	ENSG00000203950
RTL8C	retrotransposon Gag like 8C	HGNC:2569	Xq26.3	ENSG00000134590
RTTN	rotatin	HGNC:18654	18q22.2	ENSG00000176225
RUNDC3A	RUN domain containing 3A	HGNC:16984	17q21.31	ENSG00000108309
RUNX1	RUNX family transcription factor 1	HGNC:10471	21q22.12	ENSG00000159216
S100A2	S100 calcium binding protein A2	HGNC:10492	1q21.3	ENSG00000196754
S100A4	S100 calcium binding protein A4	HGNC:10494	1q21.3	ENSG00000196154
SAMD9	sterile alpha motif domain containing 9	HGNC:1348	7q21.2	ENSG00000205413
SAP30	Sin3A associated protein 30	HGNC:10532	4q34.1	ENSG00000164105
SDCBP2	syndecan binding protein 2	HGNC:15756	20p13	ENSG00000125775
SDE2	SDE2 telomere maintenance homolog	HGNC:26643	1q42.12	ENSG00000143751
SDF2L1	stromal cell derived factor 2 like 1	HGNC:10676	22q11.21	ENSG00000128228
SDHAF2	succinate dehydrogenase complex assembly factor 2	HGNC:26034	11q12.2	ENSG00000167985
SEH1L	SEH1 like nucleoporin	HGNC:30379	18p11.21	ENSG00000085415
SEMA3A	semaphorin 3A	HGNC:10723	7q21.11	ENSG00000075213
SERTAD1	SERTA domain containing 1	HGNC:17932	19q13.2	ENSG00000197019
SESTD1	SEC14 and spectrin domain containing 1	HGNC:18379	2q31.2	ENSG00000187231
SETD9	SET domain containing 9	HGNC:28508	5q11.2	ENSG00000155542
SFR1	SWI5 dependent homologous recombination repair protein 1	HGNC:29574	10q25.1	ENSG00000156384
SFXN4	sideroflexin 4	HGNC:16088	10q26.11	ENSG00000183605
SH2D4A	SH2 domain containing 4A	HGNC:26102	8p21.3	ENSG00000104611
SH3BGRL3	SH3 domain binding glutamate rich protein like 3	HGNC:15568	1p36.11	ENSG00000142669
SH3BP5L	SH3 binding domain protein 5 like	HGNC:29360	1q44	ENSG00000175137
SH3D19	SH3 domain containing 19	HGNC:30418	4q31.3	ENSG00000109686
SH3GLB2	SH3 domain containing GRB2 like, endophilin B2	HGNC:10834	9q34.11	ENSG00000148341
SIMC1	SUMO interacting motifs containing 1	HGNC:24779	5q35.2	ENSG00000170085
SKIDA1	SKI/DACH domain containing 1	HGNC:32697	10p12.31	ENSG00000180592
SLC25A28	solute carrier family 25 member 28	HGNC:23472	10q24.2	ENSG00000155287
SLC25A42	solute carrier family 25 member 42	HGNC:28380	19p13.11	ENSG00000181035
SLC25A51	solute carrier family 25 member 51	HGNC:23323	9p13.2-p13.1	ENSG00000122696
SLC35G1	solute carrier family 35 member G1	HGNC:26607	10q23.33	ENSG00000176273
SLC50A1	solute carrier family 50 member 1	HGNC:30657	1q22	ENSG00000169241
SLC52A3	solute carrier family 52 member 3	HGNC:16187	20p13	ENSG00000101276
SLIT2	slit guidance ligand 2	HGNC:11086	4p15.31	ENSG00000145147
SMIM11A	small integral membrane protein 11A	HGNC:1293	21q22.11-q22.12	ENSG00000205670
SMIM19	small integral membrane protein 19	HGNC:25166	8p11.21	ENSG00000176209
SMIM7	small integral membrane protein 7	HGNC:28419	19p13.11	ENSG00000268790
SNHG12	small nucleolar RNA host gene 12	HGNC:30062	1p35.3	ENSG00000197989
SNHG8	small nucleolar RNA host gene 8	HGNC:33098	4q26	ENSG00000269893
SNORA32	small nucleolar RNA, H/ACA box 32	HGNC:32622	11q21	ENSG00000206799
SNORC	secondary ossification center associated regulator of chondrocyte maturation	HGNC:33763	2q37.1	ENSG00000182600
SNRPA	small nuclear ribonucleoprotein polypeptide A	HGNC:11151	19q13.2	ENSG00000077312
SNRPD3	small nuclear ribonucleoprotein D3 polypeptide	HGNC:11160	22q11.23	ENSG00000100028
SNRPF	small nuclear ribonucleoprotein polypeptide F	HGNC:11162	12q23.1	ENSG00000139343
SNRPN	small nuclear ribonucleoprotein polypeptide N	HGNC:11164	15q11.2	ENSG00000128739
SNTA1	syntrophin alpha 1	HGNC:11167	20q11.21	ENSG00000101400
SNX19	sorting nexin 19	HGNC:21532	11q24.3-q25	ENSG00000120451
SORBS3	sorbin and SH3 domain containing 3	HGNC:30907	8p21.3	ENSG00000120896
SOX7	SRY-box transcription factor 7	HGNC:18196	8p23.1	ENSG00000171056
SOX9	SRY-box transcription factor 9	HGNC:11204	17q24.3	ENSG00000125398
SPACA9	sperm acrosome associated 9	HGNC:1367	9q34.13	ENSG00000165698
SPAG1	sperm associated antigen 1	HGNC:11212	8q22.2	ENSG00000104450
SPATA20	spermatogenesis associated 20	HGNC:26125	17q21.33	ENSG00000006282
SPEN	spen family transcriptional repressor	HGNC:17575	1p36.21-p36.13	ENSG00000065526
SPIDR	scaffold protein involved in DNA repair	HGNC:28971	8q11.21	ENSG00000164808
SPIN3	spindlin family member 3	HGNC:27272	Xp11.21	ENSG00000204271
SPIN4	spindlin family member 4	HGNC:27040	Xq11.1	ENSG00000186767
SPOUT1	SPOUT domain containing methyltransferase 1	HGNC:26933	9q34.11	ENSG00000198917
SPRTN	SprT-like N-terminal domain	HGNC:25356	1q42.2	ENSG00000010072
SPRYD3	SPRY domain containing 3	HGNC:25920	12q13.13	ENSG00000167778
SPTAN1	spectrin alpha, non-erythrocytic 1	HGNC:11273	9q34.11	ENSG00000197694
SPTSSA	serine palmitoyltransferase small subunit A	HGNC:20361	14q13.1	ENSG00000165389
SRGAP2	SLIT-ROBO Rho GTPase activating protein 2	HGNC:19751	1q32.1	ENSG00000266028
SRI	sorcin	HGNC:11292	7q21.12	ENSG00000075142
SRP68	signal recognition particle 68	HGNC:11302	17q25.1	ENSG00000167881
SRPRA	SRP receptor subunit alpha	HGNC:11307	11q24.2	ENSG00000182934
SRSF2	serine and arginine rich splicing factor 2	HGNC:10783	17q25.2	ENSG00000161547
SRSF5	serine and arginine rich splicing factor 5	HGNC:10787	14q24	ENSG00000100650
SSB	small RNA binding exonuclease protection factor La	HGNC:11316	2q31.1	ENSG00000138385
SSNA1	SS nuclear autoantigen 1	HGNC:11321	9q34.3	ENSG00000176101
ST6GALNAC4	ST6 N-acetylgalactosaminide alpha-2,6-sialyltransferase 4	HGNC:17846	9q34.11	ENSG00000136840
ST6GALNAC5	ST6 N-acetylgalactosaminide alpha-2,6-sialyltransferase 5	HGNC:19342	1p31.1	ENSG00000117069
STARD5	StAR related lipid transfer domain containing 5	HGNC:18065	15q25.1	ENSG00000172345
STAT2	signal transducer and activator of transcription 2	HGNC:11363	12q13.3	ENSG00000170581
STAT5A	signal transducer and activator of transcription 5A	HGNC:11366	17q21.2	ENSG00000126561
STC2	stanniocalcin 2	HGNC:11374	5q35.2	ENSG00000113739
STEAP3	STEAP3 metalloreductase	HGNC:24592	2q14.2	ENSG00000115107
STIM2	stromal interaction molecule 2	HGNC:19205	4p15.2	ENSG00000109689
STING1	stimulator of interferon response cGAMP interactor 1	HGNC:27962	5q31.2	ENSG00000288243
STXBP4	syntaxin binding protein 4	HGNC:19694	17q22	ENSG00000166263
SUGP2	SURP and G-patch domain containing 2	HGNC:18641	19p13	ENSG00000064607
SULT1A1	sulfotransferase family 1A member 1	HGNC:11453	16p11.2	ENSG00000196502
SULT1A3	sulfotransferase family 1A member 3	HGNC:11455	16p11.2	ENSG00000261052
SUMF2	sulfatase modifying factor 2	HGNC:20415	7p11.2	ENSG00000129103
SURF6	surfeit 6	HGNC:11478	9q34.2	ENSG00000148296
SVBP	small vasohibin binding protein	HGNC:29204	1p34.2	ENSG00000177868
SWAP70	switching B cell complex subunit SWAP70	HGNC:17070	11p15.4	ENSG00000133789
SYS1	SYS1 golgi trafficking protein	HGNC:16162	20q13.12	ENSG00000204070
TADA2A	transcriptional adaptor 2A	HGNC:11531	17q12	ENSG00000276234
TAF1D	TATA-box binding protein associated factor, RNA polymerase I subunit D	HGNC:28759	11q21	ENSG00000166012
TARBP1	TAR (HIV-1) RNA binding protein 1	HGNC:11568	1q42.2	ENSG00000059588
TASP1	taspase 1	HGNC:15859	20p12.1	ENSG00000089123
TBC1D15	TBC1 domain family member 15	HGNC:25694	12q21.1	ENSG00000121749
TBC1D20	TBC1 domain family member 20	HGNC:16133	20p13	ENSG00000125875
TBC1D31	TBC1 domain family member 31	HGNC:30888	8q24.13	ENSG00000156787
TBX19	T-box transcription factor 19	HGNC:11596	1q24.2	ENSG00000143178
TC2N	tandem C2 domains, nuclear	HGNC:19859	14q32.12	ENSG00000165929
TCAF1	TRPM8 channel associated factor 1	HGNC:22201	7q35	ENSG00000198420
TCAF2	TRPM8 channel associated factor 2	HGNC:26878	7q35	ENSG00000170379
TCEAL3	transcription elongation factor A like 3	HGNC:28247	Xq22.2	ENSG00000196507
TCEAL7	transcription elongation factor A like 7	HGNC:28336	Xq22.2	ENSG00000182916
TEAD2	TEA domain transcription factor 2	HGNC:11715	19q13.33	ENSG00000074219
TEAD4	TEA domain transcription factor 4	HGNC:11717	12p13.33	ENSG00000197905
TECR	trans-2,3-enoyl-CoA reductase	HGNC:4551	19p13.12	ENSG00000099797
TENM1	teneurin transmembrane protein 1	HGNC:8117	Xq25	ENSG00000009694
TES	testin LIM domain protein	HGNC:14620	7q31.2	ENSG00000135269
TFAP2A	transcription factor AP-2 alpha	HGNC:11742	6p24.3	ENSG00000137203
TFB2M	transcription factor B2, mitochondrial	HGNC:18559	1q44	ENSG00000162851
TFPT	TCF3 fusion partner	HGNC:13630	19q13.42	ENSG00000105619
TGOLN2	trans-golgi network protein 2	HGNC:15450	2p11.2	ENSG00000152291
THAP10	THAP domain containing 10	HGNC:23193	15q23	ENSG00000129028
THNSL2	threonine synthase like 2	HGNC:25602	2p11.2	ENSG00000144115
THOC6	THO complex 6	HGNC:28369	16p13.3	ENSG00000131652
THOC7	THO complex 7	HGNC:29874	3p14.1	ENSG00000163634
THSD7B	thrombospondin type 1 domain containing 7B	HGNC:29348	2q22.1	ENSG00000144229
TIMP2	TIMP metallopeptidase inhibitor 2	HGNC:11821	17q25.3	ENSG00000035862
TIPIN	TIMELESS interacting protein	HGNC:30750	15q22.31	ENSG00000075131
TLE2	TLE family member 2, transcriptional corepressor	HGNC:11838	19p13.3	ENSG00000065717
TLNRD1	talin rod domain containing 1	HGNC:13519	15q25.1	ENSG00000140406
TMBIM4	transmembrane BAX inhibitor motif containing 4	HGNC:24257	12q14.3	ENSG00000155957
TMEM106B	transmembrane protein 106B	HGNC:22407	7p21.3	ENSG00000106460
TMEM107	transmembrane protein 107	HGNC:28128	17p13.1	ENSG00000179029
TMEM125	transmembrane protein 125	HGNC:28275	1p34.2	ENSG00000179178
TMEM134	transmembrane protein 134	HGNC:26142	11q13.2	ENSG00000172663
TMEM135	transmembrane protein 135	HGNC:26167	11q14.2	ENSG00000166575
TMEM150A	transmembrane protein 150A	HGNC:24677	2p11.2	ENSG00000168890
TMEM158	transmembrane protein 158	HGNC:30293	3p21.31	ENSG00000249992
TMEM17	transmembrane protein 17	HGNC:26623	2p15	ENSG00000186889
TMEM18	transmembrane protein 18	HGNC:25257	2p25.3	ENSG00000151353
TMEM181	transmembrane protein 181	HGNC:20958	6q25.3	ENSG00000146433
TMEM185A	transmembrane protein 185A	HGNC:17125	Xq28	ENSG00000269556
TMEM185B	transmembrane protein 185B	HGNC:18896	2q14.2	ENSG00000226479
TMEM245	transmembrane protein 245	HGNC:1363	9q31.3	ENSG00000106771
TMEM254	transmembrane protein 254	HGNC:25804	10q22.3	ENSG00000133678
TMEM40	transmembrane protein 40	HGNC:25620	3p25.2	ENSG00000088726
TMEM42	transmembrane protein 42	HGNC:28444	3p21.31	ENSG00000169964
TMEM74B	transmembrane protein 74B	HGNC:15893	20p13	ENSG00000125895
TMEM97	transmembrane protein 97	HGNC:28106	17q11.2	ENSG00000109084
TMF1	TATA element modulatory factor 1	HGNC:11870	3p14.1	ENSG00000144747
TMPO	thymopoietin	HGNC:11875	12q23.1	ENSG00000120802
TMSB15B	thymosin beta 15B	HGNC:28612	Xq22.2	ENSG00000158427
TNFAIP2	TNF alpha induced protein 2	HGNC:11895	14q32.32	ENSG00000185215
TNNI3	troponin I3, cardiac type	HGNC:11947	19q13.42	ENSG00000129991
TOMM40	translocase of outer mitochondrial membrane 40	HGNC:18001	19q13.32	ENSG00000130204
TP53INP1	tumor protein p53 inducible nuclear protein 1	HGNC:18022	8q22.1	ENSG00000164938
TPD52L1	TPD52 like 1	HGNC:12006	6q22-q23	ENSG00000111907
TPRN	taperin	HGNC:26894	9q34.3	ENSG00000176058
TPST1	tyrosylprotein sulfotransferase 1	HGNC:12020	7q11.21	ENSG00000169902
TPST2	tyrosylprotein sulfotransferase 2	HGNC:12021	22q12.1	ENSG00000128294
TRAPPC11	trafficking protein particle complex subunit 11	HGNC:25751	4q35.1	ENSG00000168538
TRMT5	tRNA methyltransferase 5	HGNC:23141	14q23.1	ENSG00000126814
TRNP1	TMF1 regulated nuclear protein 1	HGNC:34348	1p36.11	ENSG00000253368
TRPT1	tRNA phosphotransferase 1	HGNC:20316	11q13.1	ENSG00000149743
TSC22D1	TSC22 domain family member 1	HGNC:16826	13q14.11	ENSG00000102804
TSEN15	tRNA splicing endonuclease subunit 15	HGNC:16791	1q25.3	ENSG00000198860
TSEN34	tRNA splicing endonuclease subunit 34	HGNC:15506	19q13.42	ENSG00000170892
TSKU	tsukushi, small leucine rich proteoglycan	HGNC:28850	11q13.5	ENSG00000182704
TSTD1	thiosulfate sulfurtransferase like domain containing 1	HGNC:35410	1q23.3	ENSG00000215845
TTC30A	tetratricopeptide repeat domain 30A	HGNC:25853	2q31.2	ENSG00000197557
TTC4	tetratricopeptide repeat domain 4	HGNC:12394	1p32.3	ENSG00000243725
TTF2	transcription termination factor 2	HGNC:12398	1p13.1	ENSG00000116830
TXLNG	taxilin gamma	HGNC:18578	Xp22.2	ENSG00000086712
TXNDC15	thioredoxin domain containing 15	HGNC:20652	5q31.1	ENSG00000113621
TXNDC17	thioredoxin domain containing 17	HGNC:28218	17p13.1	ENSG00000129235
U2AF2	U2 small nuclear RNA auxiliary factor 2	HGNC:23156	19q13.42	ENSG00000063244
UFC1	ubiquitin-fold modifier conjugating enzyme 1	HGNC:26941	1q23.3	ENSG00000143222
UGCG	UDP-glucose ceramide glucosyltransferase	HGNC:12524	9q31.3	ENSG00000148154
UPF2	UPF2 regulator of nonsense mediated mRNA decay	HGNC:17854	10p14	ENSG00000151461
UQCR10	ubiquinol-cytochrome c reductase, complex III subunit X	HGNC:30863	22q12.2	ENSG00000184076
URM1	ubiquitin related modifier 1	HGNC:28378	9q34.11	ENSG00000167118
USB1	U6 snRNA biogenesis phosphodiesterase 1	HGNC:25792	16q21	ENSG00000103005
UTP25	UTP25 small subunit processor component	HGNC:28440	1q32.2	ENSG00000117597
UVRAG	UV radiation resistance associated	HGNC:12640	11q13.5	ENSG00000198382
UVSSA	UV stimulated scaffold protein A	HGNC:29304	4p16.3	ENSG00000163945
VAMP1	vesicle associated membrane protein 1	HGNC:12642	12p13.31	ENSG00000139190
VARS2	valyl-tRNA synthetase 2, mitochondrial	HGNC:21642	6p21.33	ENSG00000137411
VASH1	vasohibin 1	HGNC:19964	14q24.3	ENSG00000071246
VEGFA	vascular endothelial growth factor A	HGNC:12680	6p21.1	ENSG00000112715
VEZT	vezatin, adherens junctions transmembrane protein	HGNC:18258	12q22	ENSG00000028203
VGLL3	vestigial like family member 3	HGNC:24327	3p12.1	ENSG00000206538
VGLL4	vestigial like family member 4	HGNC:28966	3p25.3-p25.2	ENSG00000144560
VPS33B	VPS33B late endosome and lysosome associated	HGNC:12712	15q26.1	ENSG00000184056
VPS35L	VPS35 endosomal protein sorting factor like	HGNC:24641	16p12.3	ENSG00000103544
VPS36	vacuolar protein sorting 36 homolog	HGNC:20312	13q14.3	ENSG00000136100
VWDE	von Willebrand factor D and EGF domains	HGNC:21897	7p21.3	ENSG00000146530
WASHC2A	WASH complex subunit 2A	HGNC:23416	10q11.23	ENSG00000099290
WASHC2A	WASH complex subunit 2A	HGNC:23416	10q11.23	ENSG00000099290
WDR35	WD repeat domain 35	HGNC:29250	2p24.1	ENSG00000118965
WDR37	WD repeat domain 37	HGNC:31406	10p15.3	ENSG00000047056
WDR83	WD repeat domain 83	HGNC:32672	19p13.13	ENSG00000123154
WIPI2	WD repeat domain, phosphoinositide interacting 2	HGNC:32225	7p22.1	ENSG00000157954
WTIP	WT1 interacting protein	HGNC:20964	19q13.11	ENSG00000142279
XPO4	exportin 4	HGNC:17796	13q12.11	ENSG00000132953
YOD1	YOD1 deubiquitinase	HGNC:25035	1q32.1	ENSG00000180667
YPEL5	yippee like 5	HGNC:18329	2p23.1	ENSG00000119801
ZBED1	zinc finger BED-type containing 1	HGNC:447	Xp22.33 and Yp11	ENSG00000214717
ZBED4	zinc finger BED-type containing 4	HGNC:20721	22q13.33	ENSG00000100426
ZBTB38	zinc finger and BTB domain containing 38	HGNC:26636	3q23	ENSG00000177311
ZC3H12A	zinc finger CCCH-type containing 12A	HGNC:26259	1p34.3	ENSG00000163874
ZC3HC1	zinc finger C3HC-type containing 1	HGNC:29913	7q32.2	ENSG00000091732
ZDHHC12	zinc finger DHHC-type palmitoyltransferase 12	HGNC:19159	9q34.11	ENSG00000160446
ZFAND1	zinc finger AN1-type containing 1	HGNC:25858	8q21.13	ENSG00000104231
ZFAND5	zinc finger AN1-type containing 5	HGNC:13008	9q21.13	ENSG00000107372
ZFP36	ZFP36 ring finger protein	HGNC:12862	19q13.2	ENSG00000128016
ZFP36L1	ZFP36 ring finger protein like 1	HGNC:1107	14q24.1	ENSG00000185650
ZFP37	ZFP37 zinc finger protein	HGNC:12863	9q32	ENSG00000136866
ZFP91	ZFP91 zinc finger protein, atypical E3 ubiquitin ligase	HGNC:14983	11q12.1	ENSG00000255073
ZHX2	zinc fingers and homeoboxes 2	HGNC:18513	8q24.13	ENSG00000178764
ZIK1	zinc finger protein interacting with K protein 1	HGNC:33104	19q13.43	ENSG00000171649
ZMIZ1	zinc finger MIZ-type containing 1	HGNC:16493	10q22.3	ENSG00000108175
ZMYND15	zinc finger MYND-type containing 15	HGNC:20997	17p13.2	ENSG00000141497
ZNF14	zinc finger protein 14	HGNC:12924	19p13.11	ENSG00000105708
ZNF174	zinc finger protein 174	HGNC:12963	16p13.3	ENSG00000103343
ZNF181	zinc finger protein 181	HGNC:12971	19q13.11	ENSG00000197841
ZNF25	zinc finger protein 25	HGNC:13043	10p11.21	ENSG00000175395
ZNF274	zinc finger protein 274	HGNC:13068	19q13.43	ENSG00000171606
ZNF317	zinc finger protein 317	HGNC:13507	19p13.2	ENSG00000130803
ZNF322	zinc finger protein 322	HGNC:23640	6p22.2	ENSG00000181315
ZNF362	zinc finger protein 362	HGNC:18079	1p35.1	ENSG00000160094
ZNF394	zinc finger protein 394	HGNC:18832	7q22.1	ENSG00000160908
ZNF419	zinc finger protein 419	HGNC:20648	19q13.43	ENSG00000105136
ZNF430	zinc finger protein 430	HGNC:20808	19p12	ENSG00000118620
ZNF460	zinc finger protein 460	HGNC:21628	19q13.43	ENSG00000197714
ZNF467	zinc finger protein 467	HGNC:23154	7q36.1	ENSG00000181444
ZNF473	zinc finger protein 473	HGNC:23239	19q13.33	ENSG00000142528
ZNF503	zinc finger protein 503	HGNC:23589	10q22.2	ENSG00000165655
ZNF549	zinc finger protein 549	HGNC:26632	19q13.43	ENSG00000121406
ZNF586	zinc finger protein 586	HGNC:25949	19q13.43	ENSG00000083828
ZNF593	zinc finger protein 593	HGNC:30943	1p36.11	ENSG00000142684
ZNF618	zinc finger protein 618	HGNC:29416	9q32	ENSG00000157657
ZNF621	zinc finger protein 621	HGNC:24787	3p22.1	ENSG00000172888
ZNF628	zinc finger protein 628	HGNC:28054	19q13.42	ENSG00000197483
ZNF69	zinc finger protein 69	HGNC:13138	19p13.2	ENSG00000198429
ZNF700	zinc finger protein 700	HGNC:25292	19p13.2	ENSG00000196757
ZNF706	zinc finger protein 706	HGNC:24992	8q22.3	ENSG00000120963
ZNF738	zinc finger protein 738	HGNC:32469	19p12	ENSG00000172687
ZNF775	zinc finger protein 775	HGNC:28501	7q36.1	ENSG00000196456
ZNF792	zinc finger protein 792	HGNC:24751	19q13.11	ENSG00000180884
ZNHIT2	zinc finger HIT-type containing 2	HGNC:1177	11q13.1	ENSG00000174276
ZSCAN12	zinc finger and SCAN domain containing 12	HGNC:13172	6p22.1	ENSG00000158691
ZSCAN2	zinc finger and SCAN domain containing 2	HGNC:20994	15q25.2	ENSG00000176371

## Sheet: Table S8
Table S8. Top 50 Predicted gene ontology biological processes for CHURC1.
Rank	Gene Set	Z-score
1	ribosomal small subunit biogenesis (GO:0042274)	6.47444
2	ATP synthesis coupled proton transport (GO:0015986)	5.90977
3	energy coupled proton transport, down electrochemical gradient (GO:0015985)	5.90977
4	mitochondrial ATP synthesis coupled proton transport (GO:0042776)	5.86716
5	viral transcription (GO:0019083)	5.54738
6	mitochondrial electron transport, NADH to ubiquinone (GO:0006120)	5.54544
7	translational termination (GO:0006415)	5.35858
8	maturation of SSU-rRNA (GO:0030490)	5.22556
9	proteasome assembly (GO:0043248)	5.11544
10	cotranslational protein targeting to membrane (GO:0006613)	5.02975
11	SRP-dependent cotranslational protein targeting to membrane (GO:0006614)	5.01612
12	transcription elongation from RNA polymerase III promoter (GO:0006385)	4.98229
13	termination of RNA polymerase III transcription (GO:0006386)	4.98229
14	protein targeting to ER (GO:0045047)	4.95359
15	rRNA modification (GO:0000154)	4.947
16	DNA deamination (GO:0045006)	4.82894
17	nucleoside diphosphate catabolic process (GO:0009134)	4.78299
18	establishment of protein localization to endoplasmic reticulum (GO:0072599)	4.72813
19	protein localization to endoplasmic reticulum (GO:0070972)	4.71723
20	protein-cofactor linkage (GO:0018065)	4.50876
21	respiratory electron transport chain (GO:0022904)	4.49115
22	translational elongation (GO:0006414)	4.47943
23	ribosomal large subunit biogenesis (GO:0042273)	4.46644
24	7-methylguanosine mRNA capping (GO:0006370)	4.4662
25	ribosomal small subunit assembly (GO:0000028)	4.45896
26	establishment of protein localization to mitochondrial membrane (GO:0090151)	4.43757
27	respiratory chain complex IV assembly (GO:0008535)	4.41701
28	7-methylguanosine RNA capping (GO:0009452)	4.4128
29	RNA capping (GO:0036260)	4.4128
30	protein neddylation (GO:0045116)	4.37144
31	electron transport chain (GO:0022900)	4.36641
32	preassembly of GPI anchor in ER membrane (GO:0016254)	4.32613
33	cellular protein complex disassembly (GO:0043624)	4.30801
34	translation (GO:0006412)	4.28744
35	chaperone-mediated protein transport (GO:0072321)	4.19582
36	viral life cycle (GO:0019058)	4.18764
37	establishment of integrated proviral latency (GO:0075713)	4.18692
38	rRNA methylation (GO:0031167)	4.13321
39	ribonucleoprotein complex biogenesis (GO:0022613)	4.10794
40	translational initiation (GO:0006413)	4.09674
41	platelet dense granule organization (GO:0060155)	4.05982
42	regulation of mitochondrial translation (GO:0070129)	4.03547
43	nuclear-transcribed mRNA catabolic process, nonsense-mediated decay (GO:0000184)	3.99468
44	GPI anchor biosynthetic process (GO:0006506)	3.98566
45	GTP biosynthetic process (GO:0006183)	3.97844
46	cytochrome complex assembly (GO:0017004)	3.96982
47	peptidyl-histidine modification (GO:0018202)	3.94574
48	hydrogen ion transmembrane transport (GO:1902600)	3.93925
49	termination of RNA polymerase I transcription (GO:0006363)	3.89957
50	negative regulation of ubiquitin-protein ligase activity involved in mitotic cell cycle (GO:0051436)	3.85988

## Sheet: Table S9
Table S9. Top 50 Predicted gene ontology biological processes for RPL15.
Rank	Gene Set	Z-score
1	viral transcription (GO:0019083)	8.77972
2	translational termination (GO:0006415)	8.4759
3	ribosomal small subunit assembly (GO:0000028)	8.24171
4	ribosomal small subunit biogenesis (GO:0042274)	7.91178
5	SRP-dependent cotranslational protein targeting to membrane (GO:0006614)	7.2589
6	translational elongation (GO:0006414)	7.24676
7	cotranslational protein targeting to membrane (GO:0006613)	7.13225
8	protein targeting to ER (GO:0045047)	7.1102
9	maturation of SSU-rRNA (GO:0030490)	6.97634
10	establishment of protein localization to endoplasmic reticulum (GO:0072599)	6.78795
11	protein localization to endoplasmic reticulum (GO:0070972)	6.67549
12	nuclear-transcribed mRNA catabolic process, nonsense-mediated decay (GO:0000184)	6.63442
13	cellular protein complex disassembly (GO:0043624)	6.60468
14	viral life cycle (GO:0019058)	6.56686
15	translational initiation (GO:0006413)	6.40003
16	ribosomal large subunit biogenesis (GO:0042273)	6.22546
17	protein complex disassembly (GO:0043241)	5.81725
18	macromolecular complex disassembly (GO:0032984)	5.46619
19	nuclear-transcribed mRNA catabolic process (GO:0000956)	4.84793
20	ribonucleoprotein complex biogenesis (GO:0022613)	4.81535
21	translation (GO:0006412)	4.77845
22	protein targeting to membrane (GO:0006612)	4.69298
23	establishment of protein localization to mitochondrial membrane (GO:0090151)	4.68854
24	mRNA catabolic process (GO:0006402)	4.59736
25	chaperone-mediated protein transport (GO:0072321)	4.51776
26	DNA deamination (GO:0045006)	4.33176
27	RNA catabolic process (GO:0006401)	4.32174
28	formation of translation preinitiation complex (GO:0001731)	4.23371
29	mitochondrial electron transport, NADH to ubiquinone (GO:0006120)	4.17735
30	respiratory electron transport chain (GO:0022904)	4.0808
31	DNA strand elongation involved in DNA replication (GO:0006271)	4.06491
32	rRNA processing (GO:0006364)	4.02614
33	electron transport chain (GO:0022900)	4.02064
34	telomere maintenance via semi-conservative replication (GO:0032201)	3.98188
35	rRNA metabolic process (GO:0016072)	3.8804
36	DNA strand elongation (GO:0022616)	3.86444
37	protein complex biogenesis (GO:0070271)	3.77629
38	cellular component biogenesis (GO:0044085)	3.72804
39	mitochondrial respiratory chain complex assembly (GO:0033108)	3.67425
40	spliceosomal snRNP assembly (GO:0000387)	3.61288
41	DNA replication initiation (GO:0006270)	3.59025
42	mitochondrial respiratory chain complex I assembly (GO:0032981)	3.57009
43	NADH dehydrogenase complex assembly (GO:0010257)	3.57009
44	mitochondrial respiratory chain complex I biogenesis (GO:0097031)	3.57009
45	proteasome assembly (GO:0043248)	3.49422
46	DNA unwinding involved in DNA replication (GO:0006268)	3.49266
47	telomere maintenance via recombination (GO:0000722)	3.466
48	regulation of mitochondrial translation (GO:0070129)	3.42697
49	spliceosomal complex assembly (GO:0000245)	3.39076
50	establishment of integrated proviral latency (GO:0075713)	3.37899

## Sheet: Table S10
Table S10. Top 50 Predicted gene ontology biological processes for GZF1.
Rank	Gene Set	Z-score
1	erythrose 4-phosphate/phosphoenolpyruvate family amino acid catabolic process (GO:1902222)	6.45572
2	L-phenylalanine catabolic process (GO:0006559)	6.45572
3	L-phenylalanine metabolic process (GO:0006558)	6.13439
4	erythrose 4-phosphate/phosphoenolpyruvate family amino acid metabolic process (GO:1902221)	6.13439
5	triglyceride-rich lipoprotein particle remodeling (GO:0034370)	5.91234
6	alpha-linolenic acid metabolic process (GO:0036109)	5.88039
7	bile acid biosynthetic process (GO:0006699)	5.67393
8	aromatic amino acid family catabolic process (GO:0009074)	5.6683
9	urea metabolic process (GO:0019627)	5.61985
10	urea cycle (GO:0000050)	5.61985
11	nuclear pore complex assembly (GO:0051292)	5.5543
12	glyoxylate metabolic process (GO:0046487)	5.21191
13	cysteine metabolic process (GO:0006534)	5.17188
14	negative regulation of fibrinolysis (GO:0051918)	5.17103
15	high-density lipoprotein particle remodeling (GO:0034375)	5.15003
16	kynurenine metabolic process (GO:0070189)	5.10057
17	nitrogen cycle metabolic process (GO:0071941)	5.01983
18	fatty acid beta-oxidation using acyl-CoA oxidase (GO:0033540)	4.99826
19	complement activation, alternative pathway (GO:0006957)	4.9864
20	sulfur amino acid catabolic process (GO:0000098)	4.95898
21	nuclear pore organization (GO:0006999)	4.94708
22	tryptophan catabolic process (GO:0006569)	4.94547
23	indole-containing compound catabolic process (GO:0042436)	4.94547
24	indolalkylamine catabolic process (GO:0046218)	4.94547
25	protein carboxylation (GO:0018214)	4.88354
26	peptidyl-glutamic acid carboxylation (GO:0017187)	4.88354
27	lysine metabolic process (GO:0006553)	4.82793
28	lysine catabolic process (GO:0006554)	4.82793
29	regulation of protein activation cascade (GO:2000257)	4.81634
30	bile acid metabolic process (GO:0008206)	4.79241
31	regulation of NFAT protein import into nucleus (GO:0051532)	4.77784
32	pore complex assembly (GO:0046931)	4.75316
33	regulation of fibrinolysis (GO:0051917)	4.7507
34	tryptophan metabolic process (GO:0006568)	4.74408
35	serine family amino acid catabolic process (GO:0009071)	4.69828
36	regulation of triglyceride catabolic process (GO:0010896)	4.56993
37	homocysteine metabolic process (GO:0050667)	4.55765
38	reverse cholesterol transport (GO:0043691)	4.54234
39	regulation of complement activation (GO:0030449)	4.48764
40	protein-lipid complex remodeling (GO:0034368)	4.46678
41	macromolecular complex remodeling (GO:0034367)	4.46678
42	plasma lipoprotein particle remodeling (GO:0034369)	4.46678
43	amino-acid betaine metabolic process (GO:0006577)	4.45783
44	tyrosine metabolic process (GO:0006570)	4.36811
45	protein localization to endosome (GO:0036010)	4.35981
46	positive regulation of fatty acid beta-oxidation (GO:0032000)	4.34501
47	triglyceride homeostasis (GO:0070328)	4.33772
48	acylglycerol homeostasis (GO:0055090)	4.33772
49	plasma lipoprotein particle clearance (GO:0034381)	4.33652
50	response to muramyl dipeptide (GO:0032495)	4.28923

[truncated: 2 more sheets: Figure S1, Figure S2]
